# Supplementary material for: Modified Dachengqi Decoction ameliorates sepsis-induced lung injury via the gut microbiota-bile acid axis
Source: Front Cell Infect Microbiol. 2026 Feb 6;16:1661639. doi: 10.3389/fcimb.2026.1661639 (PMC12920581; doi:10.3389/fcimb.2026.1661639)
Supplement: Supplementary file 1 [file DataSheet1.xlsx]

## Sheet: Sheet1
English Name	Molecular Formula	CAS Number	Molecular Weight	Manufacturer	Catalog Number	Purity (%)
Lithocholic Acid(LCA)	C24H40O3	434-13-9	376.3	ZZSTANDARD	ZC-51694	/
Chenodeoxycholic Acid(CDCA)	C24H40O4	474-25-9	392.3	ZZSTANDARD	ZC-57223	HPLC≥98%
Deoxycholic Acid(DCA)	C24H40O4	83-44-3	392.3	ZZSTANDARD	ZC-53569	/
Ursodeoxycholic Acid(UDCA)	C24H40O4	128-13-2	392.3	Yuanye Bio-Technology	IR-15403	/
Cholic Acid(CA)	C24H40O5	81-25-4	408.3	ZZSTANDARD	IR-15659	/
Lithocholic Acid Glycine Conjugate(GLCA)	C26H43NO4	474-74-8	433.3	ZZSTANDARD	ZS-20046	/
Deoxycholic Acid Glycine Conjugate(GDCA)	C26H43NO5	360-65-6	449.3	ZZSTANDARD	ZC66557	/
Chenodeoxycholic Acid Glycine Conjugate(GCDCA)	C26H43NO5	640-79-9	449.3	ZZSTANDARD	IR-15586	/
Glycoursodeoxycholic Acid(GUDCA)	C26H43NO5	64480-66-6	449.3	ZZSTANDARD	ZC-53831	/
Glycocholic Acid(GCA)	C26H43NO6	46738	465.3	ZZSTANDARD	ZC-53830	/
Lithocholyltaurine(TLCA)	C26H45NO5S	6042-32-6	483.3	Yuanye Bio-Technology	S26225-20MG	HPLC≥97%
Tauroursodeoxycholic Acid(TUDCA)	C26H45NO6S	14605-22-2	499.3	Yuanye Bio-Technology	B20921-20MG	HPLC≥98%
Taurodeoxycholic Acid(TDCA)	C26H45NO6S	1180-95-6	499.3	Yuanye Bio-Technology	S30708-1G	HPLC≥95%
Taurochenodesoxycholic Acid(TCDCA)	C26H45NO6S	516-35-8	499.3	Yuanye Bio-Technology	B20919-20MG	HPLC≥98%
Taurocholic Acid(TCA)	C26H45NO7S	81-24-3	515.3	Yuanye Bio-Technology	B26949-200MG
Epiallolithocholic Acid(EALCA)	C24H40O3	2276-93-9	376.6	ZZSTANDARD	ZS-20054	/
23-Norcholic Acid(NCA)	C23H38O5	60696-62-0	394.548	ZZSTANDARD	ZS-20176	/
Hyodeoxycholic Acid(HDCA)	C24H40O4	83-49-8	392.57	ZZSTANDARD	ZT-20663	/
α Muricholic Acid(α-MCA)	C24H40O5	2393-58-0	408.6	ZZSTANDARD	ZS-20001	/
12-Ketolithocholic Acid(12-KLCA)	C24H38O4	5130-29-0	390.56	ZZSTANDARD	ZS-20056	/
Glycohyodeoxycholic Acid(GHDCA)	C26H43NO5	13042-33-6	449.6	Yuanye Bio-Technology	S25044-20MG	/
6,7-Diketolithocholic Acid(6,7-DLCA)	C24H36O5	1643669-23-1	404.5	Avanti	700234p-1mg	HPLC≥97%
Taurohyocholic Acid(THCA)	C26H45NO7S	32747-07-2	515.7	ZZSTANDARD	ZS-20025	/
β-Muricholic Acid(β-MCA)	C24H40O5	2393-59-1	408.6	ZZSTANDARD	ZS-20003	/
Tauro-α-Muricholic Acid(α-TMCA)	C26H45NO7S	25613-05-2	515.703	Yuanye Bio-Technology	B74540-1MG	/
Glycoursocholanic Acid(GUCA)	C26H43NO3	95093-95-1	417.6	ZZSTANDARD	ZS-20011	/
7,12-Diketolithocholic Acid(7,12-DKLCA)	C24H36O5	517-33-9	404.5	ZZSTANDARD	ZS-20059	/
Taurohyodeoxycholic Acid(THDCA)	C26H45NO6S	38411-85-7	499.3	ZZSTANDARD	ZS-20026	/
Glycohyocholic Acid(GCHCA)	C26H43NO6	32747-08-3	465.6	ZZSTANDARD	ZS-20022	/
Dehydrocholic Acid(DHCA)	C24H34O5	81-23-2	402.52	ZZSTANDARD	D229340	/
3β-Ursodeoxycholic Acid(3β-UDCA)	C24H40O4	78919-26-3	392.6	ZZSTANDARD	U850005	/
7-Ketolithocholic Acid(7-KLCA)	C24H38O4	4651-67-6	390.556	ZZSTANDARD	ZS20055	/
3β-Cholic Acid(3β-CA)	C24H40O5	3338-16-7	408.6	ZZSTANDARD	C432605	/
Ursocholic Acid(UCA)	C24H40O5	2955-27-3	408.6	Yuanye Bio-Technology	B22360-5MG	HPLC≥98%
Murideoxycholic Acid(M-DCA)	C24H40O4	668-49-5	392.6	ZZSTANDARD	ZS-20171	/
Hyocholic Acid (HCA)	C24H40O5	547-75-1	408.57	ZZSTANDARD	ZC-26210	/
Allocholic Acid(ALCA)	C24H40O5	2464-18-8	408.6	ZZSTANDARD	A545000	/
Tauro-β-Muricholic Acid (Sodium Salt)(β-TMCA-Na)	C26H44NNaO7S	25696-60-0	537.7	Yuanye Bio-Technology	B27767-1MG	HPLC≥95%
Nor-Desoxycholic Acid(23-Nor-DCA)	C23H38O4	53608-86-9	378.55	ZZSTANDARD	ZS-20171	HPLC≥98%
taurolithocholic acid-3-sulfate	C26H43NNa2O8S2	64936-83-0	607.223	ZZSTANDARD	ZS-21520	/
Dehydrolithocholic acid	C24H38O3	1553-56-6	374.282	Haoyuan Chemexpress	HY-125801	/
3-oxodeoxycholic acid	C24H38O4	4185-01-7	390.3	Haoyuan Chemexpress	HY-W391635	/
3β-deoxycholic acid	C24H40O4	570-63-8	392.3	ZZSTANDARD	ZS-20121	/
3-Oxocholic acid	C24H38O5	2304-89-4	406.3	Haoyuan Chemexpress	HY-N7387	/
12-Oxochenodeoxycholic acid	C24H38O5	2458-08-4	406.3	ZZSTANDARD	ZS-20186	/
lithocholic acid-3-sulfate	C24H40O6S	34669-57-3	456.25	ZZSTANDARD	IR-15705	/
Glycodehydrocholic acid	C26H37NO6	3415-45-0	459.262	ZZSTANDARD	ZS-20161	/
Taurodehydrocholic acid	C26H38NNaO7S	57011-24-2	531.227	ZZSTANDARD	ZS-20160	/
glycolithocholic acid-3-sulfate	C26H43NO7S	15324-64-8	513.276	Haoyuan Chemexpress	HY-113074	/
5-β-Cholanic Acid-3α-ol-6-one	C24H38O4	2393-61-5	390.3	ZZSTANDARD	ZS-20212	/
cholic acid 7 sulfate	C24H40O8S	60320-05-0	488.244	ZZSTANDARD	ZS-21535	/
Glycoursodeoxycholic Acid 3 Sulfate Sodium	C26H43NO8S	133429-88-6	529.271	ZZSTANDARD	IR-15693	/
7-Ketodeoxycholic acid	C24H38O5	911-40-0	406.3	Haoyuan Chemexpressan	HY-41324	/
