# Supplementary material for: Modified Dachengqi Decoction ameliorates sepsis-induced lung injury via the gut microbiota-bile acid axis
Source: Front Cell Infect Microbiol. 2026 Feb 6;16:1661639. doi: 10.3389/fcimb.2026.1661639 (PMC12920581; doi:10.3389/fcimb.2026.1661639)
Supplement: Supplementary file 2 [file DataSheet2.xlsx]

## Sheet: Sheet1
Table 1. Instrument Linearity and Detection Limits (ng/mL)					Table 2. Method Precision (%) (n=5)
	* Please refer to the Calibration Curve document of the respective project for specific standard curve linear equations and selected concentration ranges
No.	Compound	Linear Range	LLOD（1μL）	LLOQ	QC_Low			QC_Med			QC_High
			(S/N≥3)	(S/N≥10)	Accuracy	Intra-day Precision	Inter-day Precision	Accuracy	Intra-day Precision	Inter-day Precision	Accuracy	Intra-day Precision	Inter-day Precision
1	Lithocholic Acid	4.9-5000	2.29	4.9	1.34043	0.0133635	0.129055	1.35133	0.0506121	0.116183	1.08783	0.128885	0.166693
2	Chenodeoxycholic Acid	0.98-500	0.23	0.98	1.17498	0.0786593	0.0338904	1.08756	0.0260675	0.0357451	1.04694	0.0604797	0.036857
3	Deoxycholic Acid	0.98-500	0.08	0.98	1.21728	0.0629939	0.0117158	1.11344	0.0109671	0.0450852	1.13953	0.0208853	0.011791
4	Ursodeoxycholic Acid	0.98-500	0.69	0.98	1.11419	0.0154201	0.0664697	1.13652	0.034337	0.0191462	1.10073	0.0340533	0.0418594
5	Cholic Acid	0.12-500	0.03	0.12	1.06847	0.0540071	0.0420478	1.09844	0.0590189	0.0302896	1.06899	0.0226964	0.0156527
6	Lithocholic Acid Glycine Conjugate	0.12-500	0.03	0.12	1.1195	0.0614805	0.0191164	1.10613	0.0381195	0.0253794	1.09848	0.0142869	0.0180438
7	Deoxycholic Acid Glycine Conjugate	0.12-500	0.08	0.12	1.12042	0.052621	0.0195661	1.11555	0.0333941	0.0169296	1.06815	0.00680636	0.0155581
8	Chenodeoxycholic Acid Glycine Conjugate	0.49-500	0.08	0.49	1.14125	0.0533296	0.0487183	1.12453	0.0368038	0.0209732	1.10588	0.0118923	0.0273296
9	Glycoursodeoxycholic Acid	0.24-250	0.08	0.24	1.12601	0.0714	0.0395545	1.13126	0.0627902	0.0456521	1.10823	0.0314836	0.0169196
10	Glycocholic Acid	3.91-500	2.06	3.91	0.953261	0.109028	0.0690083	1.15897	0.0588686	0.0108398	1.12618	0.021806	0.0270629
11	Lithocholyltaurine	0.12-500	0.03	0.12	1.08426	0.0671424	0.0251724	1.04327	0.0134527	0.018418	1.05288	0.0154256	0.0191286
12	Tauroursodeoxycholic Acid	0.06-500	0.01	0.06	1.1162	0.0687546	0.0163765	1.07318	0.0236336	0.0454216	1.1306	0.0431037	0.0321666
13	Taurodeoxycholic Acid	0.12-500	0.08	0.12	1.04664	0.0073149	0.021898	1.08318	0.0344128	0.0161101	1.06034	0.0185735	0.0213927
14	Taurochenodesoxycholic Acid	0.24-500	0.08	0.24	1.12917	0.0514384	0.00983126	1.10554	0.0481701	0.0325702	1.09749	0.0163573	0.0233558
15	Taurocholic Acid	0.24-500	0.08	0.24	1.11744	0.0587834	0.0213572	1.09628	0.0403404	0.0132992	1.13642	0.0380644	0.0394732
16	Epiallolithocholic Acid	49-50000	22.86	49	1.30734	0.00454444	0.159814	1.28622	0.0482801	0.132914	1.07581	0.138145	0.190227
17	23-Norcholic Acid	3.91-500	2.06	3.91	1.11321	0.0240151	0.0554381	1.18834	0.0384014	0.0236534	1.12125	0.00386853	0.00568175
18	Hyodeoxycholic Acid	0.98-500	0.23	0.98	0.969421	0.021053	0.0477019	1.02548	0.0485039	0.0662269	0.992628	0.0125289	0.0423706
19	α Muricholic Acid	0.24-500	0.08	0.24	1.2124	0.0612269	0.0245747	1.16275	0.0591337	0.0134203	1.09746	0.0248037	0.019314
20	12-Ketolithocholic Acid	0.98-500	0.69	0.98	1.07184	0.0620784	0.0470202	1.16692	0.0391756	0.0101814	1.12007	0.0162361	0.0258566
21	Glycohyodeoxycholic Acid	0.12-500	0.03	0.12	1.14709	0.0569402	0.0337714	1.20599	0.102158	0.0480149	1.06489	0.0169825	0.0176714
22	6,7-Diketolithocholic Acid	0.24-500	0.23	0.24	1.10448	0.0636712	0.151776	1.19134	0.0538818	0.0249189	1.1085	0.0176421	0.112615
23	Taurohyocholic Acid	0.03-500	0.01	0.03	1.0748	0.0581993	0.0217851	1.17394	0.0778319	0.0237595	1.15689	0.0417017	0.0348033
24	β-Muricholic Acid	0.24-500	0.08	0.24	1.13914	0.0361444	0.0331871	1.0935	0.0378236	0.05795	1.08725	0.0205351	0.023406
25	Tauro-α-Muricholic Acid	0.03-500	0.01	0.03	1.02727	0.0257365	0.027	1.0971	0.0420781	0.033291	1.04741	0.0149073	0.0194261
26	Glycoursocholanic Acid	0.98-500	0.23	0.98	1.2501	0.04232	0.0886069	1.17194	0.0309226	0.047264	1.08524	0.0288948	0.0332669
27	7,12-Diketolithocholic Acid	0.98-500	0.69	0.98	1.09565	0.034122	0.0671372	1.10452	0.0112992	0.0715603	1.14065	0.0191212	0.00326122
28	Taurohyodeoxycholic Acid	0.98-500	0.3	0.98	0.980203	0.0541038	0.0184341	1.02862	0.0397106	0.0516061	1.0884	0.0433155	0.0393461
29	Glycohyocholic Acid	0.12-500	0.01	0.12	1.03511	0.0381164	0.0295719	1.10354	0.0498361	0.0630925	1.06598	0.0283917	0.0425604
30	Dehydrocholic Acid	7.81-500	6.17	7.81	1.52425	0.132787	0.0209386	0.966121	0.0719838	0.0787081	0.911061	0.0759997	0.126312
31	3β-Ursodeoxycholic Acid	7.81-125	6.17	7.81	1.78919	0.0708948	0.0311891	1.04154	0.0480037	0.0860777	0.782975	0.0454985	0.120457
32	7-Ketolithocholic Acid	7.81-500	0.69	7.81	0.574443	0.195341	0.05512	1.04239	0.047535	0.0238911	1.14932	0.0124603	0.01465
33	3β-Cholic Acid	0.98-500	0.69	0.98	1.06324	0.0149787	0.0274528	1.17653	0.0402484	0.0586204	1.0926	0.0333293	0.0447898
34	Ursocholic Acid	0.12-500	0.08	0.12	1.13673	0.0830375	0.0246861	1.15857	0.0763934	0.0519015	1.08616	0.0131993	0.00236782
35	Murideoxycholic Acid	3.91-500	2.06	3.91	0.622406	0.0148166	0.116087	1.05266	0.0768858	0.117443	1.15757	0.0495369	0.119787
36	Hyocholic Acid	1.95-500	0.23	1.95	0.98834	0.0646353	0.0129194	1.13619	0.0444733	0.0460434	1.14866	0.0147943	0.0102732
37	Allocholic Acid	0.98-500	0.23	0.98	1.09874	0.0301914	0.0274206	1.1822	0.0612565	0.00953064	1.09461	0.0163229	0.0275808
38	Tauro-β-Muricholic Acid (Sodium Salt)	0.12-500	0.08	0.12	1.13935	0.0562576	0.0144282	1.16198	0.0618463	0.041766	1.11805	0.0349155	0.0122738
39	Nor-Desoxycholic Acid	0.98-500	0.23	0.98	1.04291	0.0369703	0.0441458	1.06064	0.0500865	0.0207938	1.0141	0.0277472	0.0257016
40	taurolithocholic acid-3-sulfate	7.81-500	6.17	7.81	1.82483	0.0221842	0.0253057	1.14167	0.139491	0.0815368	1.07217	0.106377	0.139442
41	Dehydrolithocholic acid	3.91-500	2.06	3.91	1.54125	0.0697201	0.0416581	1.19804	0.0330172	0.0748532	0.922461	0.121438	0.108681
42	3-oxodeoxycholic acid	0.12-500	0.08	0.12	1.11362	0.0554394	0.0158952	1.11091	0.0301326	0.0215541	1.08484	0.025043	0.00540595
43	3β-deoxycholic acid	0.98-500	0.69	0.95	1.12844	0.0709054	0.0176991	1.13	0.0753129	0.0285771	1.12266	0.00456972	0.00824188
44	3-Oxocholic acid	0.49-500	0.23	0.49	1.07962	0.0607561	0.01472	1.13822	0.044602	0.0442025	1.15083	0.0269439	0.0403641
45	12-Oxochenodeoxycholic acid	5.61-125	2.06	5.61	1.10096	0.0700904	0.0111176	1.11457	0.0469354	0.0229905	1.05949	0.000784583	0.0305018
46	lithocholic acid-3-sulfate	0.49-500	0.23	0.49	1.04593	0.0571079	0.0684421	1.05869	0.0341228	0.011405	1.04169	0.0173031	0.0113925
47	Glycodehydrocholic acid	0.49-500	0.23	0.49	1.13019	0.0465252	0.022266	1.12379	0.0793891	0.00756147	1.11337	0.0241142	0.0435108
48	Taurodehydrocholic acid	0.98-500	0.69	0.98	1.0757	0.0601225	0.0343922	1.04812	0.0410258	0.0172815	1.11252	0.0199506	0.0323256
49	glycolithocholic acid-3-sulfate	0.98-500	0.69	0.98	1.08833	0.0489529	0.0579309	1.02513	0.0283568	0.0157838	1.05141	0.0100875	0.00595482
50	5-β-Cholanic Acid-3α-ol-6-one	0.49-500	0.23	0.49	1.15542	0.0603646	0.038028	1.08966	0.0235873	0.00831587	1.09224	0.014044	0.00284253
51	cholic acid 7 sulfate	0.49-500	0.23	0.49	1.05674	0.0367168	0.0426063	1.05151	0.0384311	0.0252104	1.03944	0.0133833	0.023403
52	Glycoursodeoxycholic Acid 3 Sulfate Sodium	0.49-500	0.08	0.49	1.08269	0.0403493	0.070196	1.03624	0.0140633	0.0336416	1.07075	0.0251906	0.0129902
53	7-Ketodeoxycholic acid	0.98-500	0.69	0.98	1.06121	0.0491678	0.0315501	1.08403	0.0338338	0.0456198	1.04523	0.0174278	0.0132271
