# Supplementary material for: Modified Dachengqi Decoction ameliorates sepsis-induced lung injury via the gut microbiota-bile acid axis
Source: Front Cell Infect Microbiol. 2026 Feb 6;16:1661639. doi: 10.3389/fcimb.2026.1661639 (PMC12920581; doi:10.3389/fcimb.2026.1661639)
Supplement: Supplementary file 3 [file DataSheet3.xlsx]

## Sheet: 1
MS2_name	Formula	MDD1	MDD2	MDD3
Oleic acid	C18H34O2	7.45909e+06	7.91469e+06	8.86067e+06
trans-Vaccenic acid	C18H34O2	7.45909e+06	7.91469e+06	8.86067e+06
Ursolic acid	C30H48O3	3.25046e+06	3.20089e+06	3.22123e+06
(4aS,6aS,6bR,10S,12aR)-10-hydroxy-2,2,6a,6b,9,9,12a-heptamethyl-1,3,4,5,6,6a,7,8,8a,10,11,12,13,14b-tetradecahydropicene-4a-carboxylic acid	C30H48O3	3.25046e+06	3.20089e+06	3.22123e+06
Linoleic acid	C18H32O2	1.71922e+07	1.74401e+07	1.58956e+07
cis-9-Palmitoleic acid	C16H30O2	4.7582e+06	4.86049e+06	9.21135e+06
Myristic acid	C14H28O2	1.09744e+07	1.01689e+07	1.28542e+07
alpha-Linolenic acid	C18H30O2	3.13654e+06	3.35884e+06	6.37363e+06
Purpurin	C14H8O5	3.12175e+08	3.2994e+08	2.9978e+08
Kaempferol	C15H10O6	1.84531e+08	1.78463e+08	1.83873e+08
Hydroxytyrosol	C8H10O3	9.74673e+06	1.00297e+07	9.5537e+06
3,5-dimethoxy-4-[(2S,3R,4S,5S,6R)-3,4,5-trihydroxy-6-(hydroxymethyl)tetrahydropyran-2-yl]oxy-benzoic acid	C15H20O10	9.60261e+06	1.64747e+07	1.61049e+07
H-D-Trp-OH	C11H12N2O2	2.42261e+08	2.29968e+08	2.26168e+08
(R)-5-Oxopyrrolidine-2-carboxylic acid	C5H7NO3	5.1115e+08	5.362e+08	5.13951e+08
2-Aminobutyric acid	C4H9NO2	2.03406e+07	1.903e+07	1.93716e+07
DL-Glutamic acid	C5H9NO4	2.87903e+07	2.74924e+07	2.76167e+07
Suberic acid	C8H14O4	2.77211e+07	2.81139e+07	2.73773e+07
gamma-Linolenic acid	C18H30O2	3.13654e+06	3.35884e+06	6.37363e+06
DL-Tryptophan	C11H12N2O2	2.42261e+08	2.29968e+08	2.26168e+08
Continentalic acid	C20H30O2	7.73709e+06	1.08859e+07	6.7055e+06
Capric acid	C10H20O2	1.37999e+07	1.34527e+07	1.31231e+07
Ginsenoside Rg3	C42H72O13	1.60784e+07	1.67455e+07	1.58357e+07
Pelargonic acid	C9H18O2	6.71551e+07	5.91953e+07	5.72493e+07
(4aR,5R,6aR,6aS,6bR,8aR,9R,10S,12aR,14bS)-5,10-dihydroxy-9-(hydroxymethyl)-2,2,6a,6b,9,12a-hexamethyl-1,3,4,5,6,6a,7,8,8a,10,11,12,13,14b-tetradecahydropicene-4a-carboxylic acid	C30H48O5	7.64756e+06	6.78033e+06	8.12025e+06
1,3-dihydroxyanthracene-9,10-dione	C14H8O4	5.46358e+08	5.90968e+08	5.81276e+08
(Z)-9,10,11-trihydroxyoctadec-12-enoic acid	C18H34O5	5.81696e+07	5.91672e+07	5.53263e+07
5,7-dihydroxy-2-[4-[3,4,5-trihydroxy-6-(hydroxymethyl)tetrahydropyran-2-yl]oxyphenyl]chroman-4-one	C21H22O10	1.0427e+07	1.06279e+07	1.00546e+07
Prunin	C21H22O10	1.0427e+07	1.06279e+07	1.00546e+07
(-)-Epicatechingallate	C22H18O10	3.99656e+08	3.88975e+08	3.96865e+08
Syringaldehyde	C9H10O4	8.5503e+06	8.0079e+06	8.6093e+06
Pyrocatechol	C6H6O2	7.71345e+06	1.50094e+07	7.71499e+06
Hydroquinone	C6H6O2	7.71345e+06	1.50094e+07	7.71499e+06
3,5-Dihydroxybenzoic acid	C7H6O4	1.28072e+07	1.36211e+07	1.39782e+07
Pyrogallol	C6H6O3	9.74248e+07	1.81026e+08	9.32187e+07
Adenosine monophosphate (AMP)	C10H14N5O7P	1.87713e+07	2.27237e+07	2.46742e+07
Glycolate	C2H4O3	2.38773e+07	2.3986e+07	2.25734e+07
Glyceraldehyde	C3H6O3	1.53914e+08	1.41932e+08	1.41265e+08
Sarcosine	C3H7NO2	1.70828e+07	1.67143e+07	1.68827e+07
Alanine	C3H7NO2	1.70828e+07	1.67143e+07	1.68827e+07
Vanillin	C8H8O3	1.42255e+07	1.39713e+07	1.37124e+07
Caffeic acid	C9H8O4	4.48609e+08	4.45212e+08	4.34806e+08
Vanillic acid	C8H8O4	5.92582e+07	5.85184e+07	5.80032e+07
D-Pantothenic Acid	C9H17NO5	2.33842e+07	2.22221e+07	2.4005e+07
Norleucine	C6H13NO2	2.26378e+07	2.57802e+07	2.60055e+07
Glutamate	C5H9NO4	2.87903e+07	2.74924e+07	2.76167e+07
Kaurenoic acid	C20H30O2	7.73709e+06	1.08859e+07	6.7055e+06
1,4a,7-trimethyl-7-vinyl-3,4,6,8,8a,9,10,10a-octahydro-2H-phenanthrene-1-carboxylic acid	C20H30O2	7.73709e+06	1.08859e+07	6.7055e+06
(1S,4aR,10aR)-1,4a,7-trimethyl-7-vinyl-3,4,4b,5,6,9,10,10a-octahydro-2H-phenanthrene-1-carboxylic acid	C20H30O2	7.73709e+06	1.08859e+07	6.7055e+06
ethyl octanoate	C10H20O2	1.37999e+07	1.34527e+07	1.31231e+07
(1S,2R,4aS,6aS,6bR,9R,10R,11R,12aR)-10,11-dihydroxy-9-(hydroxymethyl)-1,2,6a,6b,9,12a-hexamethyl-2,3,4,5,6,6a,7,8,8a,10,11,12,13,14b-tetradecahydro-1H-picene-4a-carboxylic acid	C30H48O5	7.64756e+06	6.78033e+06	8.12025e+06
Pentadecanoic acid	C15H30O2	3.43152e+06	2.89775e+06	4.11193e+06
Dodecanoic acid	C12H24O2	1.50835e+07	1.48654e+07	1.32815e+07
Echinocystic acid	C30H48O4	2.76887e+06	4.05325e+06	2.60059e+06
Caprylic acid	C8H16O2	8.9287e+06	1.17746e+07	8.52945e+06
6,7,4'-Trihydroxyisoflavone	C15H10O5	1.14936e+09	1.20216e+09	1.08437e+09
Scutellarin	C21H18O12	7.57383e+07	8.10145e+07	6.76673e+07
4-Hydroxybenzyl alcohol	C7H8O2	8.64863e+06	7.94894e+06	7.95535e+06
Hydroxyacetone	C3H6O2	2.31184e+07	3.90232e+07	2.37165e+07
Azelaic acid	C9H16O4	1.34859e+08	1.34595e+08	1.3187e+08
Citraconic acid	C5H6O4	2.68707e+07	2.73436e+07	2.71987e+07
Glutaric acid	C5H8O4	1.21533e+07	1.22646e+07	1.14126e+07
Citric Acid	C6H8O7	1.77836e+09	1.71669e+09	1.60558e+09
L-Arginine	C6H14N4O2	3.63195e+07	3.56705e+07	3.45396e+07
4-Aminobutyric acid (GABA)	C4H9NO2	2.03406e+07	1.903e+07	1.93716e+07
(5R,9S)-5,9-dimethyl-14-methylene-tetracyclo[11.2.1.01,10.04,9]hexadecane-5-carboxylic acid	C20H30O2	7.73709e+06	1.08859e+07	6.7055e+06
Euscaphic acid	C30H48O5	7.64756e+06	6.78033e+06	8.12025e+06
(4aS,6aS,6bR,9R,10R,11R,12aR)-10,11-dihydroxy-9-(hydroxymethyl)-2,2,6a,6b,9,12a-hexamethyl-1,3,4,5,6,6a,7,8,8a,10,11,12,13,14b-tetradecahydropicene-4a-carboxylic acid	C30H48O5	7.64756e+06	6.78033e+06	8.12025e+06
(1R,2R,4aS,6aS,6bR,10S,11R,12aR)-1,10,11-trihydroxy-1,2,6a,6b,9,9,12a-heptamethyl-2,3,4,5,6,6a,7,8,8a,10,11,12,13,14b-tetradecahydropicene-4a-carboxylic acid	C30H48O5	7.64756e+06	6.78033e+06	8.12025e+06
hexyl hexanoate	C12H24O2	1.50835e+07	1.48654e+07	1.32815e+07
(4aS,6aS,6bR,9R,10S,12aR,14bS)-10-hydroxy-9-(hydroxymethyl)-2,2,6a,6b,9,12a-hexamethyl-1,3,4,5,6,6a,7,8,8a,10,11,12,13,14b-tetradecahydropicene-4a-carboxylic acid	C30H48O4	2.76887e+06	4.05325e+06	2.60059e+06
Palmitic acid	C16H32O2	5.84986e+07	5.91632e+07	7.70906e+07
Undecanoic acid	C11H22O2	2.02357e+06	3.53219e+06	4.20767e+06
5,9-dimethyltetracyclo[11.2.1.01,10.04,9]hexadecane-5,14-dicarboxylic acid	C20H30O4	7.67008e+07	7.99012e+07	7.44747e+07
5-Hydroxy-7,8-dimethoxyflavone,Moslosooflavone	C17H14O5	8.84283e+06	8.34678e+06	8.39505e+06
Methyl Paraben	C8H8O3	1.58492e+07	1.5046e+07	1.46643e+07
N-trans-Feruloyltyramine	C18H19NO4	9.84979e+07	9.9642e+07	9.7329e+07
Iristectorin B	C23H24O12	5.15057e+07	5.09462e+07	4.97886e+07
4-Hydroxybenzaldehyde	C7H6O2	5.02596e+07	5.03269e+07	5.10676e+07
(2R,3R)-2-(2,6-dihydroxyphenyl)-3,5,7-trihydroxy-chroman-4-one	C15H12O7	7.60934e+07	7.33937e+07	7.20252e+07
Methylgallate	C8H8O5	2.56336e+07	2.56488e+07	2.6215e+07
Cryptochlorogenic acid	C16H18O9	2.25327e+07	2.24803e+07	2.21297e+07
Maleic acid	C4H4O4	1.41817e+07	1.66572e+07	3.46816e+07
Malic acid	C4H6O5	1.56929e+09	1.50797e+09	1.38858e+09
Pipecolic acid	C6H11NO2	1.36784e+08	1.36707e+08	1.29101e+08
2-O-β-D-Glucopyranosyl-L-ascorbic acid	C12H18O11	2.49807e+07	2.34747e+07	2.34781e+07
D-Mannoheptulose	C7H14O7	3.6611e+07	3.43491e+07	3.34983e+07
Asparagine	C4H8N2O3	2.93746e+07	2.82296e+07	2.69857e+07
Propyl paraben	C10H12O3	1.34184e+07	1.3608e+07	1.31148e+07
Sebacic acid	C10H18O4	1.31908e+07	1.28568e+07	1.18551e+07
Guanosine	C10H13N5O5	1.65032e+07	1.7893e+07	1.89614e+07
Adenine	C5H5N5	1.07006e+07	9.40793e+06	1.13498e+07
Isoleucine	C6H13NO2	3.14006e+07	3.69456e+07	3.39457e+07
Sucrose	C12H22O11	1.20896e+09	1.16345e+09	1.25491e+09
Pyroglutamic acid	C5H7NO3	5.1115e+08	5.362e+08	5.13951e+08
Isopimaric acid	C20H30O2	7.73709e+06	1.08859e+07	6.7055e+06
Phloroglucinol	C6H6O3	9.74248e+07	1.81026e+08	9.32187e+07
Leucine	C6H13NO2	2.26378e+07	2.57802e+07	2.60055e+07
Methyl pentadecanoate	C16H32O2	5.84986e+07	5.91632e+07	7.70906e+07
Chlorogenic acid	C16H18O9	2.25327e+07	2.24803e+07	2.21297e+07
5-[(Z)-5-hydroxy-3-methyl-pent-3-enyl]-1,4a-dimethyl-6-methylene-decalin-1-carboxylic acid	C20H32O3	9.66352e+07	9.79942e+07	9.71502e+07
14-(hydroxymethyl)-5,9-dimethyl-tetracyclo[11.2.1.01,10.04,9]hexadecane-5-carboxylic acid	C20H32O3	9.66352e+07	9.79942e+07	9.71502e+07
(5S,9R)-14-(hydroxymethyl)-5,9-dimethyl-tetracyclo[11.2.1.01,10.04,9]hexadecane-5-carboxylic acid	C20H32O3	9.66352e+07	9.79942e+07	9.71502e+07
(2Z,6E,10E)-12-hydroxy-6,10-dimethyl-2-(4-methylpent-3-enyl)dodeca-2,6,10-trienoic acid	C20H32O3	9.66352e+07	9.79942e+07	9.71502e+07
1,10-dihydroxy-9-(hydroxymethyl)-1,2,6a,6b,9,12a-hexamethyl-2,3,4,5,6,6a,7,8,8a,10,11,12,13,14b-tetradecahydropicene-4a-carboxylic acid	C30H48O5	892186	859847	894048
Jaranol	C17H14O6	6.75935e+07	6.74379e+07	6.64618e+07
5,7,11,19-tetraoxapentacyclo[10.8.0.02,10.04,8.013,18]icosa-2,4(8),9,13(18),14,16-hexaen-16-ol	C16H12O5	6.09765e+07	5.96567e+07	6.50364e+07
Caproic acid	C6H12O2	1.07722e+07	9.63358e+06	9.30174e+06
5,7-dihydroxy-2-(4-hydroxyphenyl)-3,6-dimethoxy-chromen-4-one	C17H14O7	2.25715e+07	2.2124e+07	2.202e+07
Emodin-8-glucoside	C21H20O10	2.84304e+08	2.98397e+08	2.12157e+08
(2Z)-6-hydroxy-2-[(4-hydroxy-3-methoxy-phenyl)methylene]benzofuran-3-one	C16H12O5	6.02324e+08	3.13601e+08	6.04373e+08
Azaleatin	C16H12O7	3.76458e+07	3.47284e+07	3.61616e+07
2',4',6'-Trihydroxyacetophenone	C8H8O4	1.2582e+07	1.2852e+07	1.21541e+07
Aurantio-obtusin β-D-glucoside	C23H24O12	5.86444e+07	5.02159e+07	5.14568e+07
Umbelliferone	C9H6O3	8.86237e+06	8.88132e+06	7.53678e+06
Nicotinamide	C6H6N2O	8.0011e+07	8.22594e+07	7.96863e+07
Nicotinate	C6H5NO2	2.31044e+07	2.43051e+07	2.4717e+07
Cytarabine (hydrochloride)	C9H13N3O5	2.72173e+07	2.8313e+07	2.67691e+07
Sorbose	C6H12O6	8.20924e+08	9.32259e+08	1.1213e+09
Succinic Acid	C4H6O4	1.00416e+08	8.26131e+07	7.08547e+07
Stearic acid	C18H36O2	2.36649e+07	2.43124e+07	2.86363e+07
N-Acetylphenylalanine	C11H13NO3	2.22413e+08	2.20879e+08	2.41834e+08
12-Methyltridecanoic acid	C14H28O2	1.09744e+07	1.01689e+07	1.28542e+07
2-Aminoisobutyric acid	C4H9NO2	2.03406e+07	1.903e+07	1.93716e+07
(1S,4aR,6aS,6bR,10R,11R,12aR,14bS)-1,10,11-trihydroxy-2,2,6a,6b,9,9,12a-heptamethyl-1,3,4,5,6,6a,7,8,8a,10,11,12,13,14b-tetradecahydropicene-4a-carboxylic acid	C30H48O5	7.64756e+06	6.78033e+06	8.12025e+06
Pomolic acid	C30H48O4	2.76887e+06	4.05325e+06	2.60059e+06
Trehalose	C12H22O11	1.20896e+09	1.16345e+09	1.25491e+09
(2E,6E,10E)-12-hydroxy-6,10-dimethyl-2-(4-methylpent-3-enyl)dodeca-2,6,10-trienoic acid	C20H32O3	9.66352e+07	9.79942e+07	9.71502e+07
Cytidine	C9H13N3O5	2.72173e+07	2.8313e+07	2.67691e+07
Cytarabine	C9H13N3O5	2.72173e+07	2.8313e+07	2.67691e+07
Tagatose	C6H12O6	8.20924e+08	9.32259e+08	1.1213e+09
Allose	C6H12O6	8.20924e+08	9.32259e+08	1.1213e+09
Glucose	C6H12O6	8.20924e+08	9.32259e+08	1.1213e+09
DEHP	C24H38O4	9.10983e+07	8.96427e+07	9.04595e+07
5,7-dihydroxy-2-phenyl-chroman-4-one	C15H12O4	3.20991e+07	3.1536e+07	3.14554e+07
methyl 2,4-dihydroxy-3,6-dimethyl-benzoate	C10H12O4	8.89051e+06	8.79058e+06	8.56567e+06
14-hydroxy-14-(hydroxymethyl)-5,9-dimethyl-tetracyclo[11.2.1.01,10.04,9]hexadecane-5-carboxylic acid	C20H32O4	3.21085e+07	3.1579e+07	3.02578e+07
2-(3,4-dihydroxyphenyl)-5-hydroxy-6,7,8-trimethoxy-chromen-4-one	C18H16O8	2.10327e+07	1.98353e+07	1.95507e+07
3-Phenylpropanoic acid	C9H10O2	2.94979e+08	2.98167e+08	2.96181e+08
5,7-dihydroxy-2-(4-hydroxy-3-methoxy-phenyl)chroman-4-one	C16H14O6	1.08459e+07	1.54374e+07	1.49646e+07
Benzoic acid	C7H6O2	7.94085e+07	7.86789e+07	8.04488e+07
Oroxin A	C21H20O10	3.9594e+08	4.04575e+08	4.19546e+08
Baicalin	C21H18O11	2.30974e+10	2.37201e+10	1.99216e+10
[(2S,3R,4S,5S,6R)-3,4,5-trihydroxy-6-(hydroxymethyl)tetrahydropyran-2-yl] (E)-3-phenylprop-2-enoate	C15H18O7	1.00824e+08	9.79272e+07	9.59512e+07
Rutin	C27H30O16	2.80462e+08	2.82325e+08	2.87364e+08
Schaftoside	C26H28O14	5.06529e+07	5.14654e+07	5.23789e+07
5,7-dihydroxy-2-(4-hydroxyphenyl)-8-[3,4,5-trihydroxy-6-(hydroxymethyl)tetrahydropyran-2-yl]-6-(3,4,5-trihydroxytetrahydropyran-2-yl)chromen-4-one	C26H28O14	5.06529e+07	5.14654e+07	5.23789e+07
Vicenin-1	C26H28O14	5.06529e+07	5.14654e+07	5.23789e+07
Epicatechin	C15H14O6	1.33393e+08	1.32151e+08	1.28346e+08
Procyanidin B2	C30H26O12	8.41088e+07	8.3918e+07	7.97179e+07
(-)-Gallocatechin	C15H14O7	2.23387e+07	2.1892e+07	2.11544e+07
(+)-Gallocatechin	C15H14O7	2.23387e+07	2.1892e+07	2.11544e+07
3,4-Dihydroxybenzoic acid (Protocatechuic acid)	C7H6O4	3.85036e+07	3.22314e+07	3.16368e+07
6-(hydroxymethyl)pyridin-3-ol	C6H7NO2	4.72551e+07	4.85739e+07	5.05031e+07
Malonic acid	C3H4O4	4.36258e+08	4.05242e+08	3.63627e+08
4-Hydroxycinnamic acid	C9H8O3	1.17772e+07	1.2035e+07	1.143e+07
Mandelic acid	C8H8O3	1.34361e+07	1.11801e+07	1.44355e+07
kynurenine	C10H12N2O3	7.4174e+06	7.64402e+06	7.30507e+06
Raffinose	C18H32O16	2.81495e+07	2.66287e+07	2.78111e+07
Tryptophan	C11H12N2O2	2.42261e+08	2.29968e+08	2.26168e+08
6-Hydroxycoumarin	C9H6O3	8.86237e+06	8.88132e+06	7.53678e+06
Galactose	C6H12O6	8.20924e+08	9.32259e+08	1.1213e+09
Fructose	C6H12O6	8.20924e+08	9.32259e+08	1.1213e+09
2,3-Dihydroxybenzoic acid	C7H6O4	3.85036e+07	3.22314e+07	3.16368e+07
D-Panose	C18H32O16	2.81495e+07	2.66287e+07	2.78111e+07
Myristoleic acid	C14H26O2	1.33548e+06	1.06648e+06	1.48262e+06
13(S)-HODE	C18H32O3	2.19733e+06	2.48818e+06	1.87684e+06
Phthalic acid mono-2-ethylhexyl ester	C16H22O4	1.73195e+07	1.81359e+07	1.76317e+07
Hinokiflavone	C30H18O10	2.46213e+07	2.02075e+07	2.1457e+07
Gnaphaliin	C17H14O6	9.19536e+07	9.06993e+07	9.13718e+07
(E,9S,12S,13S)-9,12,13-trihydroxyoctadec-10-enoic acid	C18H34O5	1.38987e+08	1.3759e+08	1.30773e+08
Axillarin	C17H14O8	4.67504e+07	4.95457e+07	4.78626e+07
4-Hydroxycoumarin	C9H6O3	1.89751e+07	1.84152e+07	1.71811e+07
Oroxin B	C27H30O15	1.93709e+07	1.96156e+07	1.98916e+07
Isoacteoside	C29H36O15	2.80795e+07	2.72282e+07	2.78742e+07
Prunasin	C14H17NO6	8.07996e+07	8.06296e+07	8.00074e+07
4-Hydroxybenzoic acid	C7H6O3	1.20476e+08	1.18022e+08	1.16176e+08
3-Hydroxybenzoic acid	C7H6O3	1.20476e+08	1.18022e+08	1.16176e+08
Catechin	C15H14O6	3.53482e+08	3.4637e+08	3.38895e+08
Neoamygdalin	C20H27NO11	7.72768e+08	7.59262e+08	7.62987e+08
N-Feruloylputrescine	C14H20N2O3	7.00665e+07	6.96355e+07	6.78924e+07
Vidarabine	C10H13N5O4	2.02525e+07	1.81529e+07	1.83957e+07
Phenylalanine	C9H11NO2	7.38359e+08	7.33372e+08	7.2558e+08
Threonic acid	C4H8O5	1.01735e+08	9.39404e+07	9.08605e+07
Glyceric acid	C3H6O4	5.46442e+07	5.1484e+07	5.02255e+07
5-Hydroxymethylfurfural	C6H6O3	105876	5.28795e+07	6.73966e+07
Gluconic acid	C6H12O7	4.49415e+08	4.27522e+08	4.19029e+08
D-Proline	C5H9NO2	7.73073e+07	4.00095e+07	7.91241e+07
3-Epiursolic Acid	C30H48O3	3.25046e+06	3.20089e+06	3.22123e+06
(1S,2R,4aS,6aS,6bR,9R,10S,11R,12aR,14bS)-10,11-dihydroxy-9-(hydroxymethyl)-1,2,6a,6b,9,12a-hexamethyl-2,3,4,5,6,6a,7,8,8a,10,11,12,13,14b-tetradecahydro-1H-picene-4a-carboxylic acid	C30H48O5	7.64756e+06	6.78033e+06	8.12025e+06
(Z)-6,9,10-trihydroxyoctadec-7-enoic acid	C18H34O5	5.81696e+07	5.91672e+07	5.53263e+07
Choerospondin	C21H22O10	1.0427e+07	1.06279e+07	1.00546e+07
(-)-Catechin gallate	C22H18O10	3.99656e+08	3.88975e+08	3.96865e+08
Corosolic acid	C30H48O4	2.76887e+06	4.05325e+06	2.60059e+06
2',6'-Dihydroxyacetophenone	C8H8O3	1.58492e+07	1.5046e+07	1.46643e+07
(2R,3S,4S,5R,6R)-2-(hydroxymethyl)-6-[(2S,3R,4S,5S,6R)-3,4,5-trihydroxy-6-(hydroxymethyl)tetrahydropyran-2-yl]oxy-tetrahydropyran-3,4,5-triol	C12H22O11	1.20896e+09	1.16345e+09	1.25491e+09
(10E,12E)-9-hydroxyoctadeca-10,12-dienoic acid	C18H32O3	2.19733e+06	2.48818e+06	1.87684e+06
Verbascoside	C29H36O15	2.80795e+07	2.72282e+07	2.78742e+07
2-phenyl-2-[3,4,5-trihydroxy-6-(hydroxymethyl)tetrahydropyran-2-yl]oxy-acetonitrile	C14H17NO6	8.07996e+07	8.06296e+07	8.00074e+07
(-)-Catechin	C15H14O6	3.53482e+08	3.4637e+08	3.38895e+08
Amygdalin	C20H27NO11	7.72768e+08	7.59262e+08	7.62987e+08
Docosahexaenoic acid (DHA)	C22H32O2	1.49287e+06	1.40493e+06	1.29635e+06
Emodin	C15H10O5	1.21185e+09	1.27178e+09	1.24744e+09
1-phenylbutane-1,3-dione	C10H10O2	3.78923e+06	3.8002e+06	3.83459e+06
Demethoxycapillarisin	C15H10O6	8.78629e+07	8.41098e+07	8.69087e+07
Kaempferol 3-methyl ether	C16H12O6	1.93405e+08	1.92213e+08	1.94399e+08
5,7-dihydroxy-2-(4-hydroxy-3-methoxy-phenyl)-3,8-dimethoxy-chromen-4-one	C18H16O8	5.84019e+06	6.71567e+06	5.77634e+06
Kaempferol-3-O-galactoside	C21H20O11	3.14007e+07	3.15478e+07	2.93863e+07
(3R,4R)-4-[(4-hydroxy-3-methoxy-phenyl)methyl]-3-[[3-methoxy-4-[(2S,3R,4S,5S,6R)-3,4,5-trihydroxy-6-(hydroxymethyl)tetrahydropyran-2-yl]oxy-phenyl]methyl]tetrahydrofuran-2-one	C26H32O11	8.0489e+07	7.98993e+07	7.73772e+07
Plantainoside D	C29H36O16	5.1847e+07	8.1128e+07	7.64891e+07
Acteoside	C29H36O15	1.94114e+07	1.98842e+07	1.81841e+08
(1R,9S)-3-hydroxy-4,13-dimethoxy-17-methyl-17-azatetracyclo[7.5.3.01,10.02,7]heptadeca-2(7),3,5,10,13-pentaen-12-one	C19H21NO4	5.71837e+07	5.81359e+07	5.69411e+07
(1R)-1-[(4-hydroxyphenyl)methyl]-6-methoxy-1,2,3,4-tetrahydroisoquinolin-7-ol	C17H19NO3	1.68413e+07	1.69362e+07	1.65584e+07
4'-Hydroxyacetophenone	C8H8O2	1.79923e+07	1.8228e+07	2.01741e+07
(2R)-2-phenyl-2-[(2S,3R,4S,5S,6R)-3,4,5-trihydroxy-6-(hydroxymethyl)tetrahydropyran-2-yl]oxy-acetic acid	C14H18O8	3.36195e+07	3.05024e+07	3.19531e+07
2-Furoic acid	C5H4O3	2.95384e+07	2.74267e+07	2.79149e+07
Mesaconic acid	C5H6O4	3.84363e+07	3.44691e+07	3.39187e+07
Stachydrine	C7H13NO2	3.27141e+07	3.27448e+07	3.12289e+07
Homogentisic acid	C8H8O4	5.11414e+07	5.06728e+07	5.01658e+07
Lysine	C6H14N2O2	1.0856e+07	1.11851e+07	9.95179e+06
Danthron	C14H8O4	5.46358e+08	5.90968e+08	5.81276e+08
5-hydroxy-2-(4-hydroxyphenyl)-7-[(2S,3R,4S,5S,6R)-3,4,5-trihydroxy-6-(hydroxymethyl)tetrahydropyran-2-yl]oxy-chroman-4-one	C21H22O10	1.0427e+07	1.06279e+07	1.00546e+07
(1S,2R,4aS,6aS,6bR,10S,11R,12aR,14bS)-10,11-dihydroxy-1,2,6a,6b,9,9,12a-heptamethyl-2,3,4,5,6,6a,7,8,8a,10,11,12,13,14b-tetradecahydro-1H-picene-4a-carboxylic acid	C30H48O4	2.76887e+06	4.05325e+06	2.60059e+06
(1S,2R,4aS,6aS,6bR,10R,11R,12aR,14bS)-10,11-dihydroxy-1,2,6a,6b,9,9,12a-heptamethyl-2,3,4,5,6,6a,7,8,8a,10,11,12,13,14b-tetradecahydro-1H-picene-4a-carboxylic acid	C30H48O4	2.76887e+06	4.05325e+06	2.60059e+06
3-hydroxybenzaldehyde	C7H6O2	5.02596e+07	5.03269e+07	5.10676e+07
Tropolone	C7H6O2	7.94085e+07	7.86789e+07	8.04488e+07
Manninotriose	C18H32O16	2.81495e+07	2.66287e+07	2.78111e+07
(E)-9,12,13-trihydroxyoctadec-10-enoic acid	C18H34O5	1.38987e+08	1.3759e+08	1.30773e+08
Salicylic acid	C7H6O3	1.20476e+08	1.18022e+08	1.16176e+08
Marrubiin	C20H28O4	4.53676e+06	4.83464e+06	4.82566e+06
Xanthoxyletin	C15H14O4	3.47633e+06	3.14955e+06	3.13808e+06
1,7-dihydroxy-3-methoxy-xanthen-9-one	C14H10O5	1.04473e+07	9.78203e+06	1.04536e+07
Flopropione	C9H10O4	2.68777e+07	2.76041e+07	2.55519e+07
Pratensein	C16H12O6	2.52318e+08	2.29917e+08	2.57616e+08
[5-hydroxy-6-[2-(4-hydroxy-3-methoxy-phenyl)ethoxy]-2-(hydroxymethyl)-4-(3,4,5-trihydroxy-6-methyl-tetrahydropyran-2-yl)oxy-tetrahydropyran-3-yl] (E)-3-(4-hydroxy-3-methoxy-phenyl)prop-2-enoate	C31H40O15	7.3461e+07	7.09762e+07	6.02929e+07
1-[2,4-dihydroxy-6-[(2S,3R,4S,5S,6R)-3,4,5-trihydroxy-6-(hydroxymethyl)tetrahydropyran-2-yl]oxy-phenyl]ethanone	C14H18O9	1.63853e+07	1.57596e+07	1.62223e+07
Loganic acid	C16H24O10	5.47508e+07	5.09433e+07	5.01543e+07
N-Acetylglutamic acid	C7H11NO5	2.32957e+07	1.8442e+07	1.71052e+07
Galactaric acid	C6H10O8	1.14879e+08	2.37387e+08	2.51695e+08
4-Guanidinobutyric acid	C5H11N3O2	1.35748e+08	1.42061e+08	1.33588e+08
Methyl β-D-glucopyranoside	C7H14O6	1.87673e+07	1.74159e+07	1.71174e+07
D-GalA	C6H10O7	1.08994e+08	1.04276e+08	9.95826e+07
3'-O-Methyladenosine	C11H15N5O4	6.49031e+06	1.22046e+07	1.19633e+07
Adenosine	C10H13N5O4	6.73528e+07	8.74442e+07	8.28166e+07
3-Epioleanolic acid	C30H48O3	3.25046e+06	3.20089e+06	3.22123e+06
β-Alanine	C3H7NO2	1.70828e+07	1.67143e+07	1.68827e+07
Xanthoxylin	C10H12O4	8.89051e+06	8.79058e+06	8.56567e+06
Homoeriodictyol	C16H14O6	1.08459e+07	1.54374e+07	1.49646e+07
Ginsenoside Rk1	C42H70O12	3.39879e+06	2.78878e+06	3.31651e+06
(+)-Usnic acid	C18H16O7	1.7616e+06	1.79406e+06	1.76623e+06
Alpinetin	C16H14O4	1.64946e+07	1.50512e+07	1.55311e+07
(2S)-2-(2,6-dihydroxyphenyl)-5,7-dihydroxy-chroman-4-one	C15H12O6	1.55265e+08	1.5005e+08	1.47252e+08
Militarine	C34H46O17	8.49251e+07	8.59042e+07	8.20486e+07
Iridin	C24H26O13	4.01674e+07	3.85153e+07	3.84257e+07
Dihydroferulic acid	C10H12O4	8.04556e+06	8.07701e+06	7.8953e+06
[4-[4-[3,4-dihydroxy-4-(hydroxymethyl)tetrahydrofuran-2-yl]oxy-3,5-dihydroxy-6-methyl-tetrahydropyran-2-yl]oxy-6-[2-(3,4-dihydroxyphenyl)ethoxy]-5-hydroxy-2-(hydroxymethyl)tetrahydropyran-3-yl] 3-(3,4-dihydroxyphenyl)prop-2-enoate	C34H44O19	1.07463e+07	1.10421e+07	1.07265e+07
Riboflavin	C17H20N4O6	6.01338e+06	6.76899e+06	7.08981e+06
2-(1-hydroxy-1-methyl-ethyl)-4-methoxy-7-[[(2R,3R,4S,5S,6R)-3,4,5-trihydroxy-6-(hydroxymethyl)tetrahydropyran-2-yl]oxymethyl]-2,3-dihydrofuro[3,2-g]chromen-5-one	C22H28O11	1.45568e+07	1.45464e+07	1.43936e+07
4-Hydroxyphenylacetic acid	C8H8O3	1.21512e+08	1.19937e+08	1.20497e+08
(2E,4E)-5-[8-hydroxy-1,5-dimethyl-3-[3,4,5-trihydroxy-6-(hydroxymethyl)tetrahydropyran-2-yl]oxy-6-oxabicyclo[3.2.1]octan-8-yl]-3-methyl-penta-2,4-dienoic acid	C21H32O10	7.72606e+06	7.98411e+06	7.78459e+06
Salidroside	C14H20O7	1.62348e+08	1.59187e+08	1.56019e+08
2,6-Dimethoxy-1,4-benzoquinone	C8H8O4	1.17445e+07	1.24918e+07	1.37825e+07
2-methyl-3-[(2S,3R,4S,5S,6R)-3,4,5-trihydroxy-6-(hydroxymethyl)tetrahydropyran-2-yl]oxy-pyran-4-one	C12H16O8	1.25487e+07	1.20942e+07	1.4115e+07
Tyrosine	C9H11NO3	1.40387e+08	1.21824e+08	1.56346e+08
Alizarin	C14H8O4	1.70017e+07	2.35375e+07	1.62892e+07
Anemosapogenin	C30H48O4	2.76887e+06	4.05325e+06	2.60059e+06
D-(+)-Melibiose	C12H22O11	1.20896e+09	1.16345e+09	1.25491e+09
Gentisic acid	C7H6O4	3.85036e+07	3.22314e+07	3.16368e+07
DL-Mandelic acid	C8H8O3	1.34361e+07	1.11801e+07	1.44355e+07
Gentianose	C18H32O16	2.81495e+07	2.66287e+07	2.78111e+07
2-phenyl-2-[(2R,3R,4S,5S,6R)-3,4,5-trihydroxy-6-(hydroxymethyl)tetrahydropyran-2-yl]oxy-acetonitrile	C14H17NO6	8.07996e+07	8.06296e+07	8.00074e+07
Galacturonic acid	C6H10O7	1.08994e+08	1.04276e+08	9.95826e+07
Coumestrol	C15H8O5	9.43905e+07	9.07953e+07	9.56376e+07
Wogonoside	C22H20O11	1.7579e+10	1.09772e+10	1.83249e+10
Sulfuretin	C15H10O5	1.91773e+08	1.94403e+08	1.97036e+08
7,3',4'-Trihydroxyflavone	C15H10O5	1.91773e+08	1.94403e+08	1.97036e+08
7-[3-[(2R,3R,4R)-3,4-dihydroxy-4-(hydroxymethyl)tetrahydrofuran-2-yl]oxy-4,5-dihydroxy-6-(hydroxymethyl)tetrahydropyran-2-yl]oxy-3-(4-methoxyphenyl)chromen-4-one	C27H30O13	7.86752e+06	8.04671e+06	8.11515e+06
(2Z,4E)-5-[(1R,3R,5S,8S)-3,8-dihydroxy-1,5-dimethyl-6-oxabicyclo[3.2.1]octan-8-yl]-3-methyl-penta-2,4-dienoic acid	C15H22O5	7.46619e+06	7.65551e+06	7.44149e+06
[(2R,3R,4S,5R,6R)-2-[2-(3,4-dihydroxyphenyl)ethoxy]-3,5-dihydroxy-6-[[(2R,3R,4S,5S,6R)-3,4,5-trihydroxy-6-(hydroxymethyl)tetrahydropyran-2-yl]oxymethyl]tetrahydropyran-4-yl] (E)-3-(3,4-dihydroxyphenyl)prop-2-enoate	C29H36O16	6.83338e+08	6.94174e+08	4.90008e+08
(4S)-4-hydroxy-3,5,5-trimethyl-4-[(E,3R)-3-[(2R,3R,4S,5S,6R)-3,4,5-trihydroxy-6-(hydroxymethyl)tetrahydropyran-2-yl]oxybut-1-enyl]cyclohex-2-en-1-one	C19H30O8	2.37309e+06	2.52328e+06	2.54464e+06
Leucocyanidin	C15H14O7	1.34788e+07	1.31291e+07	1.20431e+07
Guanine	C5H5N5O	1.81052e+07	1.67032e+07	1.45975e+07
3-Pyridol	C5H5NO	4.48671e+07	4.83441e+07	4.6916e+07
Pyrrolidine	C4H9N	5.77848e+07	5.82909e+07	5.29537e+07
Betaine	C5H11NO2	2.12162e+08	2.06782e+08	1.91981e+08
17-ODYA	C18H32O2	1.71922e+07	1.74401e+07	1.58956e+07
Isomaltose	C12H22O11	1.20896e+09	1.16345e+09	1.25491e+09
(S)-Scoulerine	C19H21NO4	5.71837e+07	5.81359e+07	5.69411e+07
Forsythoside B	C34H44O19	1.07463e+07	1.10421e+07	1.07265e+07
3,7-Di-O-methylquercetin	C17H14O7	2.0837e+07	1.92503e+07	2.11187e+07
7-methoxy-9,10-dihydrophenanthrene-2,5-diol	C15H14O3	1.02752e+07	1.05877e+07	1.00799e+07
2-(2,6-dihydroxyphenyl)-3,5,7-trihydroxy-chromone	C15H10O7	2.51121e+07	2.61907e+07	2.70982e+07
Luteolin 7-O-glucuronide	C21H18O12	3.15172e+07	3.22372e+07	3.00849e+07
Sinapaldehyde	C11H12O4	1.82433e+07	1.76474e+07	1.75411e+07
Desaminotyrosine	C9H10O3	2.68953e+07	2.67101e+07	2.62637e+07
Forsythiaside	C29H36O15	6.52731e+09	6.60134e+09	6.32844e+09
5-methyl-4-[(2S,3R,4S,5S,6R)-3,4,5-trihydroxy-6-(hydroxymethyl)tetrahydropyran-2-yl]oxy-chromen-2-one	C16H18O8	1.65644e+07	1.4803e+07	1.66592e+07
1-methyl-2,3,4,9-tetrahydro-1H-pyrido[3,4-b]indole-3-carboxylic acid	C13H14N2O2	1.71493e+07	1.71897e+07	1.68004e+07
Androsin	C15H20O8	5.08918e+07	5.14384e+07	4.52438e+07
[(2R,3S,4R,5R,6R)-6-[2-(3,4-dihydroxyphenyl)ethoxy]-4,5-dihydroxy-2-[[(2R,3R,4S,5S,6R)-3,4,5-trihydroxy-6-(hydroxymethyl)tetrahydropyran-2-yl]oxymethyl]tetrahydropyran-3-yl] (E)-3-(3,4-dihydroxyphenyl)prop-2-enoate	C29H36O16	7.63805e+07	7.3578e+07	7.36969e+07
Maltose	C12H22O11	1.57901e+09	1.78274e+09	2.13203e+09
Histamine	C5H9N3	6.03945e+07	6.16268e+07	5.89027e+07
Homoarginine	C7H16N4O2	4.37403e+07	4.5896e+07	4.30185e+07
Bayogenin	C30H48O5	7.64756e+06	6.78033e+06	8.12025e+06
(1R,2R,4aS,6aS,6bR,10S,12aR)-1,10-dihydroxy-1,2,6a,6b,9,9,12a-heptamethyl-2,3,4,5,6,6a,7,8,8a,10,11,12,13,14b-tetradecahydropicene-4a-carboxylic acid	C30H48O4	2.76887e+06	4.05325e+06	2.60059e+06
D-Kynurenine	C10H12N2O3	7.4174e+06	7.64402e+06	7.30507e+06
3',4'-Dihydroxyacetophenone	C8H8O3	1.21512e+08	1.19937e+08	1.20497e+08
Melibiose	C12H22O11	1.57901e+09	1.78274e+09	2.13203e+09
LPC(16:0)	C24H50NO7P	5.86666e+06	1.06708e+07	5.12785e+06
7-Methoxy-4-methylcoumarin	C11H10O3	3.80456e+07	3.79819e+07	3.62952e+07
1-[1,6-dihydroxy-3-methyl-8-[(2S,3R,4S,5S,6R)-3,4,5-trihydroxy-6-(hydroxymethyl)tetrahydropyran-2-yl]oxy-2-naphthyl]ethanone	C19H22O9	9.99021e+06	1.06786e+07	9.70883e+06
(6S,7aR)-6-hydroxy-4,4,7a-trimethyl-6,7-dihydro-5H-benzofuran-2-one	C11H16O3	1.65596e+07	2.6864e+07	2.54427e+07
[3,4,5-trihydroxy-6-(3,4,5-trihydroxybenzoyl)oxy-tetrahydropyran-2-yl]methyl 3,4,5-trihydroxybenzoate	C20H20O14	7.89181e+07	7.84527e+07	7.75626e+07
Isocitric acid	C6H8O7	1.79188e+08	2.4383e+08	1.60744e+08
Uridine5‘-Monophosphate/UMP	C9H13N2O9P	1.30757e+07	1.56501e+07	1.54133e+07
Tartaric acid	C4H6O6	1.36534e+07	1.37434e+07	1.25876e+07
Kaempferol 3-neohesperidoside	C27H30O15	1.93709e+07	1.96156e+07	1.98916e+07
Skimmin	C15H16O8	1.34788e+07	1.31291e+07	1.20431e+07
Epigallocatechin	C15H14O7	1.34788e+07	1.31291e+07	1.20431e+07
Palmitamide	C16H33NO	1.17169e+08	1.58593e+08	1.12369e+08
Amentoflavone	C30H18O10	2.13413e+07	1.96202e+07	2.06161e+07
5-hydroxy-2-(4-hydroxyphenyl)-6,7,8-trimethoxy-chromen-4-one	C18H16O7	2.38584e+07	2.3957e+07	2.63025e+07
(S)-Abscisic acid	C15H20O4	9.7804e+06	9.03045e+06	1.33313e+07
7-hydroxy-3-(4-hydroxyphenyl)-5-methoxy-chromen-4-one	C16H12O5	1.3893e+07	1.20916e+07	6.39164e+06
7-methoxy-8-(3-methyl-5-oxo-2H-furan-4-yl)chromen-2-one	C15H12O5	1.55663e+07	9.63708e+06	9.9977e+06
(2R,3S,4S,5R,6R)-2-[[(2S,3R,4R)-3,4-dihydroxy-4-(hydroxymethyl)tetrahydrofuran-2-yl]oxymethyl]-6-(2-phenylethoxy)tetrahydropyran-3,4,5-triol	C19H28O10	1.41636e+07	1.57155e+07	1.44382e+07
ESCULETIN	C9H6O4	3.21141e+07	5.39046e+07	5.41457e+07
(2S,3R,4S,5S,6R)-2-[4-[(3R,3aS,6S,6aR)-3a-hydroxy-3-(4-hydroxy-3-methoxy-phenyl)-3,4,6,6a-tetrahydro-1H-furo[3,4-c]furan-6-yl]-2-methoxy-phenoxy]-6-(hydroxymethyl)tetrahydropyran-3,4,5-triol	C26H32O12	1.11251e+07	1.11e+07	1.15851e+07
(2R,3R,4S,5S,6R)-2-benzyloxy-6-[[(2R,3R,4R)-3,4-dihydroxy-4-(hydroxymethyl)tetrahydrofuran-2-yl]oxymethyl]tetrahydropyran-3,4,5-triol	C18H26O10	9.0076e+07	9.06491e+07	8.93344e+07
Scopolin	C16H18O9	7.52207e+07	7.33699e+07	8.57314e+07
Daphnin	C15H16O9	3.19639e+07	2.94941e+07	2.852e+07
Forsythoside E	C20H30O12	3.33874e+06	3.16919e+06	1.2439e+07
L-Uridine	C9H12N2O6	1.69513e+07	2.13302e+07	1.74671e+07
Choline	C5H14NO	9.73185e+08	9.63758e+08	9.78905e+08
Lactate	C3H6O3	1.53914e+08	1.41932e+08	1.41265e+08
5-hydroxy-2-methyl-7-[(2S,3R,4S,5S,6R)-3,4,5-trihydroxy-6-(hydroxymethyl)tetrahydropyran-2-yl]oxy-chromen-4-one	C16H18O9	2.25327e+07	2.24803e+07	2.21297e+07
Glucuronic acid	C6H10O7	1.08994e+08	1.04276e+08	9.95826e+07
[(2R,3R,4R,5R,6R)-6-[2-(3,4-dihydroxyphenyl)ethoxy]-5-hydroxy-4-[(2S,3R,4R,5R,6S)-3,4,5-trihydroxy-6-methyl-tetrahydropyran-2-yl]oxy-2-[[(2S,3R,4S,5R)-3,4,5-trihydroxytetrahydropyran-2-yl]oxymethyl]tetrahydropyran-3-yl] (E)-3-(3,4-dihydroxyphenyl)prop-2-enoate	C34H44O19	1.07463e+07	1.10421e+07	1.07265e+07
Valine	C5H11NO2	2.12162e+08	2.06782e+08	1.91981e+08
Arctigenin	C21H24O6	1.67392e+07	1.80347e+07	1.71622e+07
Andrographolide	C20H30O5	1.18758e+07	1.72821e+07	1.70813e+07
Quercetin	C15H10O7	6.35687e+07	1.43116e+07	1.48299e+07
2-(3,4-dihydroxyphenyl)-5,7-dihydroxy-6,8-dimethoxy-chromen-4-one	C17H14O8	8.15568e+07	1.38285e+08	1.4084e+08
6-Hydroxyluteolin 7-glucoside	C21H20O12	1.46696e+08	1.45889e+08	1.42164e+08
Vicenin 3	C26H28O14	1.24801e+08	1.23367e+08	3.13251e+07
Histidine	C6H9N3O2	4.10952e+07	3.91948e+07	3.75601e+07
Eicosapentaenoic acid	C20H30O2	7.73709e+06	1.08859e+07	6.7055e+06
10,11-dihydroxy-9-(hydroxymethyl)-1,2,6a,6b,9,12a-hexamethyl-2,3,4,5,6,6a,7,8,8a,10,11,12,13,14b-tetradecahydro-1H-picene-4a-carboxylic acid	C30H48O5	7.64756e+06	6.78033e+06	8.12025e+06
(2S,3S)-2-(3,4,5-trihydroxyphenyl)chromane-3,5,7-triol	C15H14O7	2.23387e+07	2.1892e+07	2.11544e+07
[6-[2-(3,4-dihydroxyphenyl)ethoxy]-2-(hydroxymethyl)-4-(3,4,5-trihydroxy-6-methyl-tetrahydropyran-2-yl)oxy-5-(3,4,5-trihydroxytetrahydropyran-2-yl)oxy-tetrahydropyran-3-yl] (E)-3-(3,4-dihydroxyphenyl)prop-2-enoate	C34H44O19	1.07463e+07	1.10421e+07	1.07265e+07
Oleamide	C18H35NO	2.38697e+08	3.44673e+08	1.89432e+08
(E)-5-(2,3-dimethyl-3-tricyclo[2.2.1.02,6]heptanyl)-2-methyl-pent-2-enoic acid	C15H22O2	3.24198e+06	3.77843e+06	3.01092e+06
3,5,6,7,3',4'-Hexamethoxyflavone	C21H22O8	9.88426e+06	2.79116e+06	9.27841e+06
Phenylacetic acid	C8H8O2	1.72996e+07	1.68636e+07	1.62525e+07
Isoscopoletin	C10H8O4	7.39127e+06	7.44861e+06	7.29753e+06
(2R,3S,4S,5R,6R)-2-(hydroxymethyl)-6-[3-(4-hydroxyphenyl)-1-methyl-propoxy]tetrahydropyran-3,4,5-triol	C16H24O7	3.60245e+07	3.68721e+07	3.62823e+07
Uridine	C9H12N2O6	4.72661e+06	5.92776e+06	6.24536e+06
1-beta-D-Arabinofuranosyluracil	C9H12N2O6	4.72661e+06	5.92776e+06	6.24536e+06
2-(2-phenylethoxy)-6-[(3,4,5-trihydroxytetrahydropyran-2-yl)oxymethyl]tetrahydropyran-3,4,5-triol	C19H28O10	1.41636e+07	1.57155e+07	1.44382e+07
Isoschaftoside	C26H28O14	1.24801e+08	1.23367e+08	3.13251e+07
Stearamide	C18H37NO	8.79123e+06	1.41176e+07	7.97663e+06
3,5-Di-tert-butylphenol	C14H22O	5.39309e+06	8.07121e+06	7.1768e+06
5-[(2E)-3,7-dimethylocta-2,6-dienoxy]-7-methoxy-chromen-2-one	C20H24O4	1.39764e+06	1.4741e+06	1.37516e+06
Pinobanksin	C15H12O5	8.12077e+07	1.25547e+08	1.25515e+08
5-hydroxy-6,7-dimethoxy-2-[4-[(2S,3R,4S,5S,6R)-3,4,5-trihydroxy-6-(hydroxymethyl)tetrahydropyran-2-yl]oxyphenyl]chromen-4-one	C23H24O11	1.53372e+07	1.63828e+07	1.64025e+07
Nepitrin	C22H22O12	1.05636e+07	1.02179e+07	9.46623e+06
3-Phenyllactic acid	C9H10O3	5.72778e+07	6.20511e+07	6.0323e+07
Plantamajoside	C29H36O16	1.09381e+07	1.12302e+07	1.11259e+07
(2S,3R,4R,5R,6S)-2-[(2R,3R,4S,5R,6R)-2-[2-(3,4-dihydroxyphenyl)ethoxy]-3,5-dihydroxy-6-(hydroxymethyl)tetrahydropyran-4-yl]oxy-6-methyl-tetrahydropyran-3,4,5-triol	C20H30O12	1.02151e+07	1.07151e+07	1.0227e+07
Nicotiflorin	C27H30O15	1.93709e+07	1.96156e+07	1.98916e+07
3,5-Dimethoxybenzoic acid	C9H10O4	2.68777e+07	2.76041e+07	2.55519e+07
5,7-dihydroxy-2-(4-hydroxyphenyl)-6-[3,4,5-trihydroxy-6-(hydroxymethyl)tetrahydropyran-2-yl]-8-(3,4,5-trihydroxytetrahydropyran-2-yl)chromen-4-one	C26H28O14	1.24801e+08	1.23367e+08	3.13251e+07
Erucamide	C22H43NO	2.34839e+07	1.43923e+07	1.3625e+07
Heptamethoxyflavone	C22H24O9	6.8168e+06	6.5708e+06	9.86067e+06
1,8-dihydroxy-3-methyl-6-[(2S,3R,4S,5S,6R)-3,4,5-trihydroxy-6-(hydroxymethyl)tetrahydropyran-2-yl]oxy-anthracene-9,10-dione	C21H20O10	1.66684e+08	1.71428e+08	1.78344e+08
[(2S,3R)-2-(3,4-dihydroxyphenyl)-3,5-dihydroxy-chroman-7-yl] 3,4,5-trihydroxybenzoate	C22H18O10	5.11694e+07	4.94102e+07	4.87449e+07
Pinoresinol	C20H22O6	2.31298e+07	2.2326e+07	2.27719e+07
2,6-Dihydroxybenzoic acid	C7H6O4	3.20388e+07	3.15321e+07	3.00165e+07
7-hydroxy-2-(4-hydroxyphenyl)-5-[(2S,3R,4S,5S,6R)-3,4,5-trihydroxy-6-(hydroxymethyl)tetrahydropyran-2-yl]oxy-chroman-4-one	C21H22O10	1.0427e+07	1.06279e+07	1.00546e+07
Lonicerin	C27H30O15	1.93709e+07	1.96156e+07	1.98916e+07
DL-3-Phenyllactic acid	C9H10O3	5.72778e+07	6.20511e+07	6.0323e+07
Rhein	C15H8O6	5.20621e+09	5.37889e+09	5.38748e+09
Helioscopinolide A	C20H28O3	1.32271e+07	1.09248e+07	8.69072e+06
Eriodictyol	C15H12O6	3.65254e+07	3.60114e+07	3.38101e+07
Pyropheophorbide-a	C33H34N4O3	700021	803454	593410
Fumaric acid	C4H4O4	1.41817e+07	1.66572e+07	3.46816e+07
3-[4,5-dihydroxy-6-(hydroxymethyl)-3-[(2S,3R,4R,5R,6S)-3,4,5-trihydroxy-6-methyl-tetrahydropyran-2-yl]oxy-tetrahydropyran-2-yl]oxy-5,7-dihydroxy-2-(4-hydroxyphenyl)chromen-4-one	C27H30O15	1.93709e+07	1.96156e+07	1.98916e+07
7-[(2S,3R,4S,5S,6R)-4,5-dihydroxy-6-(hydroxymethyl)-3-[(2S,3R,4R,5R,6S)-3,4,5-trihydroxy-6-methyl-tetrahydropyran-2-yl]oxy-tetrahydropyran-2-yl]oxy-3,5-dihydroxy-2-(4-hydroxyphenyl)chromen-4-one	C27H30O15	1.93709e+07	1.96156e+07	1.98916e+07
2-Hydroxyphenylacetic acid	C8H8O3	1.21512e+08	1.19937e+08	1.20497e+08
Galangin	C15H10O5	2.01164e+07	7.95389e+07	2.03262e+07
7-hydroxy-2-[4-[(2S,3R,4S,5S,6R)-3,4,5-trihydroxy-6-(hydroxymethyl)tetrahydropyran-2-yl]oxyphenyl]chroman-4-one	C21H22O9	2.79745e+07	2.69599e+07	2.65217e+07
3-Hydroxy-4-methoxyacetophenone	C9H10O3	1.18136e+07	1.16872e+07	1.77706e+07
myo-Inositol	C6H12O6	8.59695e+07	8.65727e+07	9.18847e+07
2-Ketogluconic acid	C6H10O7	1.08994e+08	1.04276e+08	9.95826e+07
5,7-Dihydroxycoumarin	C9H6O4	3.21141e+07	5.39046e+07	5.41457e+07
Aurantio-obtusin	C17H14O7	3.83775e+06	3.70611e+06	6.07491e+06
3-[(2S,3R,4S,5R,6R)-4,5-dihydroxy-6-(hydroxymethyl)-3-[(2S,3R,4S,5R)-3,4,5-trihydroxytetrahydropyran-2-yl]oxy-tetrahydropyran-2-yl]oxy-2-(3,4-dihydroxyphenyl)-5,7-dihydroxy-chromen-4-one	C26H28O16	9.06945e+06	9.32553e+06	9.07282e+06
Procyanidin C1	C45H38O18	1.69742e+07	2.0264e+07	1.89714e+07
2-hydroxy-5-[(2S,3R,4S,5S,6R)-3,4,5-trihydroxy-6-(hydroxymethyl)tetrahydropyran-2-yl]oxy-benzoic acid	C13H16O9	1.04192e+08	1.00751e+08	9.88575e+07
Testosterone	C19H28O2	8.65356e+06	8.86734e+06	8.36313e+06
5,7-dihydroxy-2-phenyl-8-[(2S,3R,4R,5S,6R)-3,4,5-trihydroxy-6-(hydroxymethyl)tetrahydropyran-2-yl]-6-[(2S,3R,4S,5S)-3,4,5-trihydroxytetrahydropyran-2-yl]chromen-4-one	C26H28O13	2.39757e+09	2.43418e+09	2.39251e+09
Tyramine	C8H11NO	1.53615e+07	1.7249e+07	1.80125e+07
2,3-Dihydroxy-4-methoxyacetophenone	C9H10O4	8.5503e+06	8.0079e+06	8.6093e+06
2',4'-Dihydroxyacetophenone	C8H8O3	1.58492e+07	1.5046e+07	1.46643e+07
2,5-Dihydroxyacetophenone	C8H8O3	1.58492e+07	1.5046e+07	1.46643e+07
Yangonin	C15H14O4	3.47633e+06	3.14955e+06	3.13808e+06
[(2R,3S,4S,5R,6S)-3,4,5-trihydroxy-6-(4-hydroxyphenoxy)tetrahydropyran-2-yl]methyl (E)-3-(1-hydroxy-4-oxo-cyclohexa-2,5-dien-1-yl)prop-2-enoate	C21H22O10	3.36005e+07	3.38141e+07	3.23614e+07
Propionic acid	C3H6O2	9.40811e+06	8.52207e+06	8.39637e+06
2-Hydroxycinnamic acid	C9H8O3	2.86061e+08	2.852e+08	2.81265e+08
1,3,5,6-tetrahydroxy-2-methyl-anthracene-9,10-dione	C15H10O6	1.84531e+08	1.78463e+08	1.83873e+08
3-(4-Methoxyphenyl)propanoic acid	C10H12O3	1.34184e+07	1.3608e+07	1.31148e+07
1,3,7-trihydroxyxanthen-9-one	C13H8O5	1.48404e+08	1.53564e+08	1.41543e+08
Isosakuranetin	C16H14O5	1.09423e+07	8.88171e+06	1.1741e+07
(1R,3R,4R,6S,8S,10R,13R,14R)-5,5,14-trimethyl-9-methylene-tetracyclo[11.2.1.01,10.04,8]hexadecane-3,4,6,14-tetrol	C20H32O4	4.7885e+07	4.798e+07	4.68584e+07
Phenol	C6H6O	1.13043e+07	1.11431e+07	1.13079e+07
Levulinic acid	C5H8O3	7.6328e+06	7.8674e+06	7.46258e+06
Dihydroxyacetone	C3H6O3	5.31751e+07	5.20989e+07	5.5428e+07
Pyruvate	C3H4O3	2.95119e+07	2.74453e+07	2.58237e+07
Pyruvaldehyde	C3H4O2	7.38972e+07	7.06637e+07	6.93733e+07
Oricinol	C7H8O2	1.19525e+07	1.14651e+07	8.77311e+06
Guanosine-5'-monophosphate	C10H14N5O8P	7.97469e+06	3.53011e+07	2.02485e+07
Methyl isovanillate	C9H10O4	8.5503e+06	8.0079e+06	8.6093e+06
(5R,10S,13R,14R,17R)-17-[(1R,4S)-4,5-dihydroxy-1,5-dimethyl-hexyl]-4,4,10,13,14-pentamethyl-2,5,6,11,12,15,16,17-octahydro-1H-cyclopenta[a]phenanthrene-3,7-dione	C30H48O4	2.76887e+06	4.05325e+06	2.60059e+06
4'-Hydroxy-3'-methylacetophenone	C9H10O2	2.94979e+08	2.98167e+08	2.96181e+08
4′-Hydroxy-2′-methylacetophenone	C9H10O2	2.94979e+08	2.98167e+08	2.96181e+08
Ethyl Vanillate	C10H12O4	8.04556e+06	8.07701e+06	7.8953e+06
Daphnetin	C9H6O4	3.21141e+07	5.39046e+07	5.41457e+07
3-Hydroxycinnamic acid	C9H8O3	2.86061e+08	2.852e+08	2.81265e+08
5-(4-carboxy-3-methyl-butyl)-1,4a-dimethyl-6-methylene-decalin-1-carboxylic acid	C20H32O4	4.71664e+07	4.65864e+07	5.59603e+07
Sophoricoside	C21H20O10	2.74709e+07	2.34062e+07	2.28799e+07
trans-Ferulic acid	C10H10O4	8.53322e+07	8.16427e+07	8.15137e+07
Polydatin	C20H22O8	7.57983e+06	7.59726e+06	7.80612e+06
(2S,3R,4S,5S,6R)-2-(4-hydroxy-3-methoxy-phenoxy)-6-(hydroxymethyl)tetrahydropyran-3,4,5-triol	C13H18O8	1.24923e+07	8.34895e+06	9.40127e+06
(-)-Quinicacid	C7H12O6	9.91371e+08	9.61969e+08	1.02029e+09
2-Hydroxy-6-methoxybenzoic acid	C8H8O4	5.92582e+07	5.85184e+07	5.80032e+07
2'-Hydroxy-5'-methylacetophenone	C9H10O2	2.94979e+08	2.98167e+08	2.96181e+08
3,4-Dimethylbenzoic acid	C9H10O2	2.94979e+08	2.98167e+08	2.96181e+08
Methyl vanillate	C9H10O4	2.68777e+07	2.76041e+07	2.55519e+07
2-(3,4-dimethoxyphenyl)-3,5,7,8-tetramethoxy-chromen-4-one	C21H22O8	9.88426e+06	2.79116e+06	9.27841e+06
Tropic acid	C9H10O3	5.72778e+07	6.20511e+07	6.0323e+07
Isoferulic acid	C10H10O4	8.53322e+07	8.16427e+07	8.15137e+07
(2R,3R)-3,7-dihydroxy-6-methoxy-2-phenyl-chroman-4-one	C16H14O5	1.53553e+07	2.5666e+07	2.50542e+07
(3E,4R)-3-[2-[(1R,4aS,5R,6R,8aS)-6-hydroxy-5-(hydroxymethyl)-5,8a-dimethyl-2-methylene-decalin-1-yl]ethylidene]-4-hydroxy-tetrahydrofuran-2-one	C20H30O5	1.96149e+07	1.86505e+07	1.80858e+07
3,5-dihydroxy-2-(3-hydroxy-4-methoxy-phenyl)-7-methoxy-chromen-4-one	C17H14O7	4.4728e+07	4.41693e+07	4.32913e+07
Swertiajaponin	C22H22O11	1.1408e+08	1.14997e+08	1.14087e+08
CyclicAMP/cAMP	C10H12N5O6P	1.79124e+07	1.84305e+07	1.86765e+07
D-Phenylalanine	C9H11NO2	7.96946e+07	7.82524e+07	7.74124e+07
Mannose	C6H12O6	2.44207e+07	2.53628e+07	2.43802e+07
Uracil	C4H4N2O2	8.18678e+06	1.03204e+07	9.9047e+06
Crotonoside	C10H13N5O5	8.13094e+07	8.06252e+07	7.96545e+07
D-(+)-Cellobiose	C12H22O11	3.65773e+07	3.45438e+07	3.79383e+07
8-[4,5-dihydroxy-6-(hydroxymethyl)-3-[3,4,5-trihydroxy-6-(hydroxymethyl)tetrahydropyran-2-yl]oxy-tetrahydropyran-2-yl]-5,7-dihydroxy-2-(4-hydroxyphenyl)chromen-4-one	C27H30O15	1.93709e+07	1.96156e+07	1.98916e+07
(E)-Cardamonin	C16H14O4	1.64946e+07	1.50512e+07	1.55311e+07
Cupressuflavone	C30H18O10	2.13413e+07	1.96202e+07	2.06161e+07
3-[5,7-dihydroxy-2-(4-hydroxyphenyl)-4-oxo-chromen-8-yl]-5,7-dihydroxy-2-(4-hydroxyphenyl)chromen-4-one	C30H18O10	2.13413e+07	1.96202e+07	2.06161e+07
8-Gingerol	C19H30O4	1.80565e+07	1.78692e+07	1.76132e+07
Matairesinol	C20H22O6	3.95548e+07	3.94126e+07	3.93587e+07
Isorhamnetin-3-O-glucoside	C22H22O12	1.5882e+07	1.61002e+07	1.56852e+07
7-hydroxy-2-(4-hydroxyphenyl)-8-[(2S,3R,4R,5S,6R)-3,4,5-trihydroxy-6-(hydroxymethyl)tetrahydropyran-2-yl]chromen-4-one	C21H20O9	7.45428e+07	7.14021e+07	7.5793e+06
3,5-dihydroxy-2-(4-hydroxyphenyl)-7-[(2S,3R,4S,5S,6R)-3,4,5-trihydroxy-6-(hydroxymethyl)tetrahydropyran-2-yl]oxy-chromen-4-one	C21H20O11	5.41623e+06	5.9471e+06	5.30557e+06
Violanthin	C27H30O14	1.34293e+07	1.33716e+07	1.3106e+07
2-amino-9-(2,7-dihydroxy-2-oxo-4a,6,7,7a-tetrahydro-4H-furo[3,2-d][1,3,2]dioxaphosphinin-6-yl)-1H-purin-6-one	C10H12N5O7P	7.59304e+06	9.17604e+06	8.93697e+06
2-Hydroxyadenine	C5H5N5O	8.24781e+07	2.25034e+07	2.47512e+07
Ethyl 4-hydroxybenzoate	C9H10O3	6.37587e+06	6.18072e+06	6.24516e+06
10-methoxy-2,2-dimethyl-pyrano[3,2-g]chromen-8-one	C15H14O4	3.47633e+06	3.14955e+06	3.13808e+06
Pinostrobin	C16H14O4	1.64946e+07	1.50512e+07	1.55311e+07
(5R)-5-hydroxy-1-(4-hydroxy-3-methoxy-phenyl)dodecan-3-one	C19H30O4	1.80565e+07	1.78692e+07	1.76132e+07
Androstendione	C19H26O2	1.30861e+07	8.5238e+06	8.7719e+06
Pinocembrin	C15H12O4	9.56588e+06	9.77896e+06	9.33045e+06
1-[1-hydroxy-8-methoxy-3-methyl-6-[(2S,3R,4S,5S,6R)-3,4,5-trihydroxy-6-(hydroxymethyl)tetrahydropyran-2-yl]oxy-2-naphthyl]ethanone	C20H24O9	1.10213e+08	1.07827e+08	1.06576e+08
Luteolin	C15H10O6	2.52308e+08	1.79232e+08	2.42534e+08
Dimethyl phthalate	C10H10O4	2.59576e+07	1.36509e+07	1.28489e+07
3-(2-Hydroxyphenyl)propanoic acid	C9H10O3	9.10584e+07	9.03502e+07	8.96777e+07
Kaempferitrin	C27H30O14	1.25236e+07	1.24536e+07	1.25509e+07
Asperulosidic Acid	C18H24O12	654326	794850	220177
3,4-Dihydroxyhydrocinnamic acid	C9H10O4	8.5503e+06	8.0079e+06	8.6093e+06
5,10-dimethoxy-2,2-dimethyl-pyrano[3,2-g]chromen-8-one	C16H16O5	8.14452e+06	8.94182e+06	8.21302e+06
6-[(2R)-2,3-dihydroxy-3-methyl-butyl]-7-hydroxy-chromen-2-one	C14H16O5	7.21461e+06	7.59291e+06	7.3738e+06
7-[(2S,3R,4S,5S,6R)-3,4,5-trihydroxy-6-[[(2S,3R,4S,5R)-3,4,5-trihydroxytetrahydropyran-2-yl]oxymethyl]tetrahydropyran-2-yl]oxychromen-2-one	C20H24O12	1.24867e+07	1.25786e+07	9.94663e+06
2-(3,4-dihydroxyphenyl)-5-hydroxy-7-[(2S,3R,4S,5S,6R)-3,4,5-trihydroxy-6-[[(2R,3R,4R,5R,6S)-3,4,5-trihydroxy-6-methyl-tetrahydropyran-2-yl]oxymethyl]tetrahydropyran-2-yl]oxy-chromen-4-one	C27H30O15	1.93709e+07	1.96156e+07	1.98916e+07
Acetovanillone	C9H10O3	1.18136e+07	1.16872e+07	1.77706e+07
Cacticin	C22H22O12	1.5882e+07	1.61002e+07	1.56852e+07
8-[1-methyl-1-[(2S,3R,4S,5S,6R)-3,4,5-trihydroxy-6-(hydroxymethyl)tetrahydropyran-2-yl]oxy-ethyl]-8,9-dihydrofuro[2,3-h]chromen-2-one	C20H24O9	1.10213e+08	1.07827e+08	1.06576e+08
Nodakenin	C20H24O9	1.10213e+08	1.07827e+08	1.06576e+08
3-(3-Hydroxyphenyl)propanoic acid	C9H10O3	9.10584e+07	9.03502e+07	8.96777e+07
Shogaol	C17H24O3	3.84994e+06	4.04859e+06	4.10735e+06
5,6,7-Trimethoxycoumarin	C12H12O5	4.87678e+07	4.95729e+07	4.67863e+07
Taxifolin	C15H12O7	1.27337e+07	1.32494e+07	1.17908e+07
Rotundine	C21H25NO4	2.11582e+08	2.12892e+08	2.05452e+08
Papaverine	C20H21NO4	5.55678e+06	5.55344e+06	5.60677e+06
2-Methylcyclopentane-1,3-dione	C6H8O2	7.34429e+06	7.35354e+06	7.24089e+06
1-Kestose	C18H32O16	2.81495e+07	2.66287e+07	2.78111e+07
3,4-O-Isopropylidene-shikimic acid	C10H14O5	8.04556e+06	8.07701e+06	7.8953e+06
5,7-Dihydroxychromone	C9H6O4	3.21141e+07	5.39046e+07	5.41457e+07
5,7-dihydroxy-2-(4-hydroxyphenyl)-6-[3,4,5-trihydroxy-6-(hydroxymethyl)tetrahydropyran-2-yl]chromen-4-one	C21H20O10	2.74709e+07	2.34062e+07	2.28799e+07
Cellobiose	C12H22O11	3.65773e+07	3.45438e+07	3.79383e+07
7-(1-hydroxy-1-methyl-ethyl)-1,4a-dimethyl-2,3,4,9,10,10a-hexahydrophenanthrene-1-carboxylic acid	C20H28O3	1.99761e+07	1.92527e+07	1.87326e+07
4-Methylesculetin	C10H8O4	9.81134e+06	9.35996e+06	1.00135e+07
Flavanomarein	C21H22O11	3.24874e+07	3.11073e+07	3.10103e+07
4-methoxy-6-methyl-7,8-dihydro-5H-[1,3]dioxolo[4,5-g]isoquinoline	C12H15NO3	9.10898e+06	9.06957e+06	9.48963e+06
(2R)-2-[(E)-3-[3-[(1R)-1-carboxy-2-(3,4-dihydroxyphenyl)ethoxy]carbonyl-2-(3,4-dihydroxyphenyl)-7-hydroxy-2,3-dihydrobenzofuran-4-yl]prop-2-enoyl]oxy-3-(3,4-dihydroxyphenyl)propanoic acid	C36H30O16	9.70848e+06	8.50106e+06	9.41354e+06
Tetrahydroepiberberine	C20H21NO4	5.55678e+06	5.55344e+06	5.60677e+06
Magnesium Lithospermate B	C36H30O16	9.70848e+06	8.50106e+06	9.41354e+06
(+)-Afzelechin	C15H14O5	7.73671e+07	8.11408e+07	1.42592e+08
2-Hydroxy-3-(4-hydroxyphenyl)propanoic acid	C9H10O4	7.9496e+06	7.43453e+06	7.84499e+06
Gramine	C11H14N2	3.03018e+06	8.54825e+06	1.57915e+07
Lapachol	C15H14O3	5.58212e+06	5.91556e+06	5.65953e+06
Xylose	C5H10O5	1.21533e+07	1.22646e+07	1.14126e+07
1-Caffeoylquinic acid	C16H18O9	6.84765e+07	6.91296e+07	6.97012e+07
Ribose	C5H10O5	1.21533e+07	1.22646e+07	1.14126e+07
Hamaudol	C15H16O5	3.47633e+06	3.14955e+06	3.13808e+06
(2S,3R,4S,5S,6R)-2-[(2R,3R,4S,5S,6R)-4,5-dihydroxy-2-[[(3S,5R,8R,10R,12R,13R,14R,17S)-12-hydroxy-17-(1-hydroxy-1,5-dimethyl-hex-4-enyl)-4,4,8,10,14-pentamethyl-2,3,5,6,7,9,11,12,13,15,16,17-dodecahydro-1H-cyclopenta[a]phenanthren-3-yl]oxy]-6-(hydroxymethyl)tetrahydropyran-3-yl]oxy-6-(hydroxymethyl)tetrahydropyran-3,4,5-triol	C42H72O13	9.57298e+06	9.8194e+06	9.68869e+06
3-O-Acetylpinobanksin	C17H14O6	1.86383e+07	3.74538e+07	2.02081e+07
7-Hydroxyflavanone	C15H12O3	4.91862e+06	4.9186e+06	4.82392e+06
(2S)-2-phenyl-2-[3,4,5-trihydroxy-6-[(3,4,5-trihydroxytetrahydropyran-2-yl)oxymethyl]tetrahydropyran-2-yl]oxy-acetonitrile	C19H25NO10	8.07188e+06	8.59415e+06	8.27482e+06
4-Ethoxybenzoic acid	C9H10O3	6.37587e+06	6.18072e+06	6.24516e+06
(12E)-16,18-dihydroxy-4-methyl-3-oxabicyclo[12.4.0]octadeca-1(14),12,15,17-tetraene-2,8-dione	C18H22O5	2.48644e+07	2.50455e+07	2.4624e+07
3-Hydroxybutyric acid	C4H8O3	3.44036e+07	3.4201e+07	2.9442e+07
3,7-Dimethyluric acid	C7H8N4O3	2.49676e+07	2.47461e+07	2.20157e+07
Pinostrobin chalcone	C16H14O4	1.64946e+07	1.50512e+07	1.55311e+07
Tricetin	C15H10O7	2.51121e+07	2.61907e+07	2.70982e+07
5-hydroxy-2-(4-hydroxyphenyl)-7-methoxy-chroman-4-one	C16H14O5	1.16975e+08	1.12123e+08	1.1074e+08
7-methyl-3-methylene-6-(3-oxobutyl)-4,7,8,8a-tetrahydro-3aH-cyclohepta[b]furan-2-one	C15H20O3	1.41403e+07	1.50978e+07	1.31068e+07
3-(4-hydroxy-3-methoxy-phenyl)-7-[3,4,5-trihydroxy-6-(hydroxymethyl)tetrahydropyran-2-yl]oxy-chromen-4-one	C22H22O10	3.25405e+07	4.97147e+07	8.44042e+09
Lumichrome	C12H10N4O2	5.82682e+06	5.63172e+06	5.67073e+06
Hypoxanthine	C5H4N4O	1.01735e+08	9.39404e+07	9.08605e+07
Grandicin	C15H20O3	1.41403e+07	1.50978e+07	1.31068e+07
Kojic acid	C6H6O4	9.3661e+07	9.41389e+07	9.38506e+07
Purine	C5H4N4	3.89421e+07	3.68101e+07	3.5139e+07
3-Methoxy-4-hydroxyphenylglycol sulfate	C9H12O7S	3.30883e+07	2.79876e+07	2.67991e+07
(2S,3R,4S,5S,6R)-2-[4-[(3R,3aR,6R,6aR)-6-[3,5-dimethoxy-4-[(2S,3R,4S,5S,6R)-3,4,5-trihydroxy-6-(hydroxymethyl)tetrahydropyran-2-yl]oxy-phenyl]-1,3,3a,4,6,6a-hexahydrofuro[3,4-c]furan-3-yl]-2,6-dimethoxy-phenoxy]-6-(hydroxymethyl)tetrahydropyran-3,4,5-triol	C34H46O18	9.26786e+06	9.05885e+06	9.04977e+06
Pisiferal	C20H28O2	5.63964e+06	6.3993e+06	4.1735e+06
(1R,4aR)-6-Hydroxy-1,4a-dimethyl-7-propan-2-yl-2,3,4,4b,5,6,10,10a-octahydrophenanthrene-1-carboxylic acid	C20H30O3	1.84451e+07	1.88501e+07	1.78608e+07
2,5-dihydroxy-3-undecylcyclohexa-2,5-diene-1,4-dione	C17H26O4	7.7814e+06	6.63098e+07	7.39896e+06
6,7-Dihydroxy-4-phenylcoumarin	C15H10O4	3.319e+08	3.33158e+08	2.50092e+08
Methylswertianin	C15H12O6	3.90736e+07	4.0156e+07	3.81485e+07
Isoquercetrin	C21H20O12	1.98961e+07	2.04235e+07	1.85959e+07
Succinic_anhydride	C4H4O3	6.09308e+06	4.01658e+06	3.72683e+06
Myricetin	C15H10O8	3.61265e+06	3.88725e+06	3.82385e+06
BUTYLATED HYDROXYTOLUENE	C15H24O	1.94189e+06	2.01467e+06	2.08081e+06
baicalein	C15H10O5	7.09471e+07	7.24619e+07	7.15314e+07
Magnolol	C18H18O2	6.0948e+08	6.07914e+08	9.9502e+08
KIRENOL	C20H34O4	4.99178e+06	5.07415e+06	9.09329e+06
3-PRENYL-4-HYDROXYACETOPHENONE	C13H16O2	1.30747e+07	2.75368e+07	1.12831e+07
1,7-Dihydroxyxanthone	C13H8O4	6.49415e+07	7.08586e+07	6.41153e+07
norlichexanthone	C14H10O5	5.88418e+08	6.10852e+08	4.34212e+08
Casticin	C19H18O8	2.2447e+07	2.07635e+07	2.20863e+07
Brazilein	C16H12O5	3.12385e+08	3.02223e+08	2.96062e+08
Tectorigenin	C16H12O6	2.26633e+07	2.79139e+07	2.30164e+07
Apigenin	C15H10O5	3.8598e+08	3.90621e+08	3.93191e+08
Emodin-8-Beta-D-Glucoside	C21H20O10	3.15075e+07	2.93149e+07	2.91323e+07
Eupatilin	C18H16O7	1.31753e+08	1.29116e+08	1.2862e+08
Puerarin	C21H20O9	9.27331e+07	9.67218e+07	9.34773e+07
Isoliquiritigenin	C15H12O4	5.77873e+07	9.74099e+07	9.66743e+07
Liquiritin	C21H22O9	6.4108e+07	6.19436e+07	3.20745e+07
Hispiduloside	C22H22O11	2.64131e+08	2.23482e+07	2.80712e+08
Diosmetin	C16H12O6	2.86634e+07	5.752e+07	2.95755e+07
2''-Rhamnosylvitexin	C27H30O14	7.98398e+07	6.70499e+07	6.49994e+07
Delphinidin	C15H11O7	1.50136e+08	1.45505e+08	1.49197e+08
4-methoxy-7H-furo[3,2-g]chromen-7-one	C12H8O4	1.02497e+08	1.00636e+08	9.87547e+07
Pelargonidin-3,5-di-beta-D-glucoside	C27H31O15	5.75845e+06	5.55051e+06	5.80124e+06
calceolarioside A	C23H26O11	7.91493e+07	8.45783e+07	8.07029e+07
Neohesperidin	C28H34O15	3.60962e+08	3.59376e+08	3.48615e+08
echinacoside	C35H46O20	1.6229e+08	1.63151e+08	1.51345e+08
Protocatechualdehyde	C7H6O3	1.25664e+08	1.25703e+08	1.20498e+08
4-hydroxy-9-(4-hydroxy-3,5-dimethoxyphenyl)-5a,6,8a,9-tetrahydro-5H-[2]benzofuro[5,6-f][1,3]benzodioxol-8-one	C21H20O8	4.06146e+06	3.37909e+06	8.83749e+06
(E)-3-[4-[(2S,3R,4S,5S,6R)-3,4,5-trihydroxy-6-(hydroxymethyl)oxan-2-yl]oxyphenyl]prop-2-enoic acid	C15H18O8	2.01909e+08	1.82541e+08	1.54735e+08
D-(-)-quinic acid	C7H12O6	1.59973e+07	1.70257e+07	1.62165e+07
SALICIN	C13H18O7	1.70015e+07	2.11401e+07	1.66269e+07
Raspberry ketone	C10H12O2	7.89274e+07	7.969e+07	7.61763e+07
Cis-Aconitic Acid	C6H6O6	3.96058e+07	3.83852e+07	3.88403e+07
Ingenol	C20H28O5	9.69789e+06	8.78173e+06	1.00433e+07
Pinostilbene	C15H14O3	4.25491e+07	4.26234e+07	4.15796e+07
3-oxo-3-[[(2R,3S,4S,5R,6S)-3,4,5-trihydroxy-6-[5-hydroxy-3-(4-hydroxyphenyl)-4-oxochromen-7-yl]oxyoxan-2-yl]methoxy]propanoic acid	C24H22O13	1.74518e+07	2.12227e+07	1.63371e+07
Ethyl p-coumarate	C11H12O3	8.59356e+07	8.57191e+07	8.40605e+07
5-Hydroxyisophthalic acid	C8H6O5	2.33587e+07	2.36143e+07	2.36848e+07
3-Acetamidophenol	C8H9NO2	5.67977e+06	5.73225e+06	5.68623e+06
OBLIQUIN	C14H12O4	6.39643e+06	6.61862e+06	6.32921e+06
4-Hydroxybenzoylcholine	C12H18NO3	4.76998e+07	4.85546e+07	4.7733e+07
apigenin-7-O-glucuronide	C21H18O11	3.41563e+07	2.92775e+07	2.98114e+07
Oroxylin A-7-O-beta-D-glucuronide	C22H20O11	3.62794e+06	3.79241e+06	3.44967e+06
Phthalic anhydride	C8H4O3	1.29519e+06	3.52374e+06	1.22233e+06
8-Prenylnaringenin	C20H20O5	2.33271e+06	2.55996e+06	2.23985e+06
Genkwanin	C16H12O5	1.96518e+07	1.93987e+07	1.98016e+07
4,5,7-Trihydroxyisoflavone	C15H10O5	2.95747e+08	2.99507e+08	2.93832e+08
Honokiol	C18H18O2	3.55495e+08	3.60492e+08	3.6661e+08
12-Oxo-phytodienoic acid	C18H28O3	3.8417e+07	3.88816e+07	2.51494e+07
Plumbagin	C11H8O3	1.11645e+07	1.16643e+07	1.04997e+07
meso-dihydroguaiaretic acid	C20H26O4	4.53215e+06	4.11407e+06	4.61955e+06
Chelidonine	C20H19NO5	1.62507e+07	1.67853e+07	1.71829e+07
Glycitein	C16H12O5	1.1338e+09	4.85056e+08	4.5681e+08
Biochanin A	C16H12O5	7.71869e+08	7.74139e+08	7.70237e+08
4-Ethoxy-4-oxobut-2-enoic acid	C6H8O4	8.73604e+06	1.58158e+07	1.55199e+07
Ginsenoside_Rb1	C54H92O23	1.43587e+08	1.44564e+08	1.38231e+08
batatasin III	C15H16O3	3.23858e+07	3.08852e+07	3.13516e+07
Norwogenin	C15H10O5	1.41142e+09	1.38435e+09	1.40319e+09
liriodenine	C17H9NO3	5.37243e+07	5.1787e+07	5.80322e+07
p-Coumaraldehyde	C9H8O2	9.79489e+08	9.64396e+08	9.50388e+08
Daidzin	C21H20O9	1.08683e+07	1.10447e+07	1.08703e+07
Andrographidin B	C23H24O12	3.10968e+07	3.10682e+07	2.98597e+07
(2S,3S,4S,5R,6S)-3,4,5-trihydroxy-6-(5-hydroxy-4-oxo-2-phenylchromen-7-yl)oxyoxane-2-carboxylic acid	C21H18O10	2.03584e+08	2.02862e+08	2.06521e+08
Resveratrol	C14H12O3	1.02784e+07	1.1131e+07	1.067e+07
Isoflavone base + 2O, O-Hex	C21H20O9	9.80041e+07	9.96338e+07	9.85252e+07
[(1aS,1bS,2S,5aR,6S,6aS)-2-(beta-D-Glucopyranosyloxy)-6-hydroxy-1b,5a,6,6a-tetrahydrooxireno[4,5]cyclopenta[1,2-c]pyran-1a(2H)-yl]methyl (2E)-3-phenylacrylate	C24H28O11	4.32556e+06	4.07686e+06	3.5257e+06
Fisetin	C15H10O6	3.93767e+07	5.63969e+07	4.13289e+07
Hyperoside	C21H20O12	1.55315e+09	1.55417e+09	1.53357e+09
Calceolarioside B	C23H26O11	5.3415e+08	2.82969e+08	5.3993e+08
3-O-p-Coumaroylquinic acid	C16H18O8	6.02366e+07	5.98043e+07	5.86681e+07
Palmatine	C21H22NO4	8.85763e+06	9.9261e+06	8.67471e+06
Diosmetin-7-O-beta-D-glucopyranoside	C22H22O11	2.8365e+07	2.92468e+07	4.77591e+06
7-Methoxycoumarin	C10H8O3	3.22126e+07	3.14815e+07	3.04353e+07
Myricitrin	C21H20O12	4.13944e+07	4.16982e+07	5.57819e+07
albiflorin	C23H28O11	1.00673e+08	1.01371e+08	9.62759e+07
n-Propyl gallate	C10H12O5	6.89293e+06	7.27351e+06	7.17662e+06
tiliroside	C30H26O13	3.55287e+06	3.48058e+06	3.32359e+06
Phlorin	C12H16O8	5.02902e+06	5.58818e+06	5.52181e+06
Gallic acid	C7H6O5	3.95051e+09	3.88196e+09	3.96193e+09
Maltol	C6H6O3	8.86572e+07	8.36644e+07	6.81792e+07
2H-Cyclopropa[f]benzofuran-2-one, octahydro-5a-methyl-3-methylene-5-(3-oxobutyl)-, (3aR,4aS,5S,5aR,6aR)-	C15H20O3	9.71211e+06	1.07277e+07	1.13499e+07
8-Hydroxykaempferol	C15H10O7	2.33596e+07	2.71288e+07	3.94502e+07
Phenylacetaldehyde	C8H8O	2.54831e+07	2.52847e+07	2.48091e+07
Dioctyl Phthalate	C24H38O4	1.67587e+08	1.57549e+08	2.09152e+08
Protopanaxadiol	C30H52O3	9.96518e+06	9.57595e+06	9.68779e+06
Torachrysone 8-glucoside	C20H24O9	1.03071e+08	1.01318e+08	9.14502e+07
7,8-dihydroxy-3-(4-hydroxyphenyl)-4H-chromen-4-one	C15H10O5	3.81385e+08	3.89828e+08	4.41918e+08
Caffeic acid hexoside	C15H18O9	3.40306e+07	2.81125e+07	2.72083e+07
METHYL GALACTOSIDE	C7H14O6	8.42528e+07	9.34634e+07	1.02542e+08
Aloeemodin	C15H10O5	9.16635e+06	8.65492e+06	9.93741e+06
Dehydrocorydaline	C22H24NO4	3.2491e+06	7.71631e+06	3.95405e+06
Phthalic acid	C8H6O4	1.92461e+06	1.69619e+06	1.88423e+06
6-[3-[(3,4-dimethoxyphenyl)methyl]-4-methoxy-2-(methoxymethyl)butyl]-4-methoxy-1,3-benzodioxole	C24H32O7	1.72306e+07	1.1561e+08	1.93755e+07
Ginsenoside Re	C48H82O18	9.07552e+07	9.16391e+07	8.55849e+07
Ginsenoside-Rb1	C54H92O23	1.66221e+07	1.65713e+07	1.66202e+07
Daphnoretin	C19H12O7	1.34408e+07	1.25529e+07	1.26947e+07
Demethylwedelolactone	C15H8O7	1.44064e+07	1.66955e+07	1.61424e+07
Rhaponticin	C21H24O9	1.31531e+07	1.3738e+07	1.28439e+07
6-Methoxyluteolin	C16H12O7	2.44145e+07	2.40503e+07	2.33256e+07
Naringenin chalcone	C15H12O5	8.04594e+07	8.50821e+07	7.92949e+07
3-methylquercetin	C16H12O7	1.16731e+07	2.45046e+07	1.89662e+07
arctiin	C27H34O11	8.13436e+06	6.93987e+06	5.79361e+06
Isoliquiritin	C21H22O9	2.55783e+08	2.56026e+08	2.59698e+08
3,7,3',4',5'-Pentahydroxyflavone	C15H10O7	8.14123e+08	8.13315e+08	8.03559e+08
Sinapic acid	C11H12O5	1.95804e+07	2.0208e+07	1.99133e+07
Symplocosin	C26H32O11	8.21969e+06	7.78144e+06	8.36021e+06
Licoflavone A	C20H18O4	1.10666e+07	1.17689e+07	1.08278e+07
Swainsonine	C8H15NO3	3.43953e+07	3.52691e+07	3.17067e+07
6,7,3',4'-Tetrahydroxyflavanone	C15H12O6	3.08607e+07	3.0975e+07	3.01705e+07
Bakuchiol	C18H24O	8.38856e+06	8.47938e+06	8.19321e+06
agnuside	C22H26O11	4.13792e+07	4.16481e+07	4.01049e+07
Bilobalide	C15H18O8	1.45667e+08	1.13962e+08	1.62615e+08
Purpureaside C	C35H46O20	2.02667e+07	2.29753e+07	1.72363e+07
osmanthuside H	C19H28O11	5.53296e+06	5.21121e+06	5.39953e+06
Procyanidin B1	C30H26O12	3.03228e+08	3.03205e+08	2.84406e+08
Bungeiside C	C19H26O11	2.7482e+07	2.83596e+07	2.92753e+07
[(2R,3S,4S,5R,6S)-3,4,5-trihydroxy-6-(4-hydroxyphenoxy)oxan-2-yl]methyl (E)-3-(3,4-dihydroxyphenyl)prop-2-enoate	C21H22O10	2.53193e+07	2.55712e+07	2.4933e+07
Helicide	C13H16O7	7.9798e+06	8.05422e+06	7.47137e+06
[(2R,3S,4S,5R,6R)-6-[(2S,3S,4S,5R)-3,4-dihydroxy-2,5-bis(hydroxymethyl)oxolan-2-yl]oxy-3,4,5-trihydroxyoxan-2-yl]methyl 4-hydroxybenzoate	C19H26O13	9.57704e+06	8.49518e+06	8.38519e+06
gomisin A	C23H28O7	9.28419e+06	8.73789e+06	8.38109e+06
CROTONIC ACID	C4H6O2	2.77925e+07	2.19982e+07	1.34872e+07
4-Methoxysalicylic acid	C8H8O4	7.06885e+06	7.2639e+06	6.54753e+06
2'-Hydroxyacetophenone	C8H8O2	1.53691e+07	1.50659e+07	8.58337e+06
Ethyl_isopropyl_ketone	C6H12O	3.90981e+07	4.59629e+07	4.12456e+07
5,6-dihydroxy-7-methoxy-2-phenylchromen-4-one	C16H12O5	2.64912e+07	4.94157e+07	2.41706e+07
Cuscohygrine	C13H24N2O	3.145e+07	3.04082e+07	3.13415e+07
Panaquinquecol_1	C18H28O3	6.64417e+06	6.24106e+06	6.71592e+06
8-Hydroxy-4',5,7-trimethoxyflavone	C18H16O6	5.52934e+06	5.52623e+06	5.1572e+06
7-HYDROXY-8,4'-DIMETHOXYISOFLAVONE	C17H14O5	2.2517e+07	2.28875e+07	2.04932e+07
Cyanidin	C15H11O6	7.71825e+07	8.13763e+07	7.98152e+07
Benzoic acid, 4-hydroxy-, (1aS,1bS,2S,5aR,6S,6aS)-2-(beta-D-glucopyranosyloxy)-1a,1b,2,5a,6,6a-hexahydro-1a-(hydroxymethyl)oxireno[4,5]cyclopenta[1,2-c]pyran-6-yl ester	C22H26O12	1.39337e+07	1.45657e+07	1.43712e+07
Flindersiachromone	C17H14O2	2.56351e+07	2.63065e+07	2.6026e+07
Morphine	C17H19NO3	7.9568e+06	8.27947e+06	7.67384e+06
Phlorizin	C21H24O10	1.65241e+07	1.60776e+07	1.60052e+07
Corydine	C20H23NO4	3.04605e+07	3.02103e+07	3.01196e+07
Sinomenine	C19H23NO4	1.48449e+08	1.46816e+08	1.40134e+08
2,6-Dimethyl-1,4-benzenediol	C8H10O2	9.27062e+06	1.00836e+07	9.79446e+06
2-Butylfuran	C8H12O	2.03272e+07	2.0755e+07	1.94604e+07
Pyridine	C5H5N	1.30503e+08	1.035e+08	1.43568e+08
Coptisine cation	C19H14NO4	1.2219e+07	1.70438e+07	9.17873e+06
KOBUSONE	C14H22O2	4.40713e+06	4.8436e+06	4.65844e+06
Prunetin	C16H12O5	1.2794e+08	1.31944e+08	1.33705e+08
7,4'-DIMETHOXYISOFLAVONE	C17H14O4	1.19211e+07	1.18434e+07	1.21826e+07
UVAOL	C30H50O2	1.92895e+07	1.93889e+07	1.93294e+07
Pectolinarigenin	C17H14O6	3.7284e+08	3.73309e+08	3.65827e+08
Wedelolactone	C16H10O7	8.3605e+06	9.64673e+06	8.53013e+06
5,7,4'-TRIMETHOXYFLAVONE	C18H16O5	1.49421e+08	1.44536e+08	1.48488e+08
(2S,3S,4S,5R,6S)-3,4,5-trihydroxy-6-[5-hydroxy-2-(4-hydroxyphenyl)-6-methoxy-4-oxochromen-7-yl]oxyoxane-2-carboxylic acid	C22H20O12	1.47954e+09	1.54654e+09	1.50381e+09
(2R,3S,4S,5R,6R)-2-[[(2R,3R,4R,5S)-3,4-dihydroxy-5-(hydroxymethyl)oxolan-2-yl]oxymethyl]-6-[(2E)-3,7-dimethylocta-2,6-dienoxy]oxane-3,4,5-triol	C21H36O10	2.96808e+07	2.98467e+07	2.91138e+07
5-O-Demethylnobiletin	C20H20O8	1.31194e+07	1.32395e+07	1.3457e+07
angoletin	C18H20O4	1.69388e+07	1.79664e+07	1.72368e+07
Kaempferol 3,7,4'-trimethyl ether	C18H16O6	1.25588e+07	1.32228e+07	1.29449e+07
Rhamnazin	C17H14O7	1.82032e+08	1.83336e+08	1.8048e+08
isorhamnetin	C16H12O7	6.10044e+07	5.96566e+07	6.41276e+07
6-Hydroxykaempferol-3,6,7,4'-tetramethyl_ether	C19H18O7	8.87402e+06	8.48936e+06	8.22071e+06
5,7,3',4'-Tetramethoxyflavone	C19H18O6	1.19571e+07	1.24499e+07	1.21271e+07
Feruloyl O-methyldopamine	C19H21NO5	4.05725e+07	4.13303e+07	4.12189e+07
Haematoxylin	C16H14O6	1.36435e+07	1.36277e+07	1.67555e+07
Centaureidin	C18H16O8	1.06042e+07	1.03641e+07	1.07101e+07
Isorhapontigenin	C15H14O4	1.17707e+07	1.22889e+07	1.18159e+07
Epiafzelechin (2R,3R)(-)	C15H14O5	1.34635e+07	1.33292e+07	4.14767e+07
Diffractaic acid	C20H22O7	8.49302e+06	8.74725e+06	8.37621e+06
methyl 4-hydroxy-3,5-dimethoxybenzoate	C10H12O5	1.71661e+08	1.69916e+08	1.68303e+08
Syringetin 3-glucoside	C23H24O13	1.48987e+07	1.46436e+07	1.43643e+07
Epiberberine	C20H18NO4+	1.78644e+07	1.89699e+07	1.85894e+07
Isocorydine	C20H23NO4	3.43616e+07	3.29535e+07	3.22872e+07
2-[[7-hydroxy-1-(4-hydroxy-3,5-dimethoxyphenyl)-3-(hydroxymethyl)-6,8-dimethoxy-1,2,3,4-tetrahydronaphthalen-2-yl]methoxy]-6-(hydroxymethyl)oxane-3,4,5-triol	C28H38O13	2.29582e+07	2.50788e+07	2.31222e+07
Syringic acid	C9H10O5	1.4807e+07	1.44617e+07	1.41213e+07
(-)-Syringaresinol di-O-glucoside	C34H46O18	1.55377e+07	1.49599e+07	1.44811e+07
6-Methoxy-7-hydroxycoumarin	C10H8O4	7.57373e+06	7.95739e+06	7.49324e+06
Ononin	C22H22O9	1.01716e+07	2.67383e+06	9.98402e+06
Anthraflavic_acid	C15H18O8	1.59876e+07	1.73709e+07	7.96607e+06
Cordycepin	C10H13N5O3	1.30105e+07	1.37589e+07	1.387e+07
Intermedine N-oxide	C15H25NO6	7.57834e+06	8.23993e+06	8.14625e+06
beta-D-Glucopyranoside, 4-(hydroxymethyl)-2-methoxyphenyl	C14H20O8	1.90592e+08	1.59174e+08	1.86409e+08
Acetophenone	C8H8O	2.13101e+07	2.44434e+07	2.56246e+07
mangiferin	C19H18O11	2.93609e+07	2.79235e+07	2.50682e+07
[(2R,3S,4S,5R,6S)-6-[4-[(E)-2-(3,5-dihydroxyphenyl)vinyl]phenoxy]-3,4,5-trihydroxy-tetrahydropyran-2-yl]methyl 3,4,5-trihydroxybenzoate	C27H26O12	7.55677e+07	7.26596e+07	7.13861e+07
m-Anisaldehyde	C8H8O2	7.44279e+07	7.58789e+07	7.5272e+07
2-Methylbenzoxazole	C8H7NO	6.9135e+07	7.24067e+07	7.23521e+07
heptan-2-one	C7H14O	5.67202e+07	6.43132e+07	2.20641e+07
Piperidine	C5H11N	6.55376e+06	6.05338e+06	6.24923e+06
alpha-licanic_acid	C18H28O3	3.80298e+06	3.37258e+06	3.93075e+06
(9Z,11S,16S)-1-Acetoxy-9,17-octadecadiene-12,14-diyne-11,16-diol	C20H28O4	6.04277e+06	7.10444e+06	8.20167e+06
Norcimifugin	C15H16O6	1.90734e+07	1.79948e+07	1.83857e+07
Citrusal	C15H16O4	4.31814e+06	4.187e+06	3.85097e+06
alpha-Cyperone	C15H22O	4.31386e+06	4.22755e+06	4.38837e+06
Allixin	C12H18O4	6.61905e+06	6.19086e+06	6.09066e+06
Torachrysone	C14H14O4	1.97259e+08	1.96688e+08	1.95447e+08
5,7,3'-Trihydroxy-6,4',5'-trimethoxyflavone	C18H16O8	1.07812e+07	1.0733e+07	1.07627e+07
(S)-Angelicain	C15H16O6	9.53947e+08	1.03496e+09	9.35255e+08
2-Phenylethyl 6-O-(6-deoxy-alpha-L-mannopyranosyl)-beta-D-glucopyranoside	C20H30O10	6.0888e+06	2.88789e+06	2.47766e+06
Clausenin	C14H12O5	1.82666e+07	1.84458e+07	1.77141e+07
ORSELLINIC ACID, ETHYL ESTER	C10H12O4	3.07675e+06	6.16929e+06	5.97192e+06
N-Methylbenzamide	C8H9NO	9.61079e+06	9.68732e+06	9.69751e+06
6-Hydroxy-8-methoxy-3-methyl-3,4-dihydroisochromen-1-one	C11H12O4	3.06606e+07	3.09274e+07	3.06747e+07
Isoshinanolone	C11H12O3	1.91651e+07	1.85646e+07	1.7813e+07
beta-D-Glucopyranoside, 4-(2-hydroxyethyl)-2-methoxyphenyl	C15H22O8	6.19768e+06	5.9811e+06	6.82637e+06
APIOLE	C12H14O4	1.15866e+07	1.10522e+07	1.11982e+07
Vasicinol	C11H12N2O2	5.88014e+08	5.73129e+08	5.63361e+08
Vindoline	C25H32N2O6	9.84058e+06	9.92003e+06	1.65878e+07
N-Methyl-2-pyrrolidone	C5H9NO	9.00945e+06	9.13721e+06	1.95846e+07
Ephedroxane	C11H13NO2	1.82463e+07	1.92029e+07	1.94088e+07
Maltoxazine	C10H13NO2	8.53774e+06	8.56258e+06	8.66032e+06
2-Pyrrolidinone	C4H7NO	4.28248e+07	4.16557e+07	4.07709e+07
DL-2,3-Diaminopropionic acid	C3H8N2O2	1.5529e+07	1.63985e+07	1.57954e+07
Methylephedrine	C11H17NO	4.54444e+07	4.89479e+07	6.42767e+07
(R)-3-Methylcyclohexanone	C7H12O	1.19412e+07	1.03181e+07	1.26553e+07
Ethyl gallate	C9H10O5	1.98644e+06	2.23385e+06	1.84295e+06
Di-n-butyl phthalate	C16H22O4	2.0459e+06	1.86401e+06	2.06987e+06
Ricinoleic acid	C18H34O3	731622	736095	1.40596e+06
7-methoxy-6-(1,2,3-trihydroxy-3-methylbutyl)chromen-2-one	C15H18O6	1.93692e+07	3.81187e+07	3.59923e+07
Visnagin	C13H10O4	1.11245e+07	1.02415e+07	1.31643e+07
Rutarin	C20H24O10	7.89343e+08	7.92042e+08	7.86801e+08
Peonidin-3-O-glucoside	C22H23O11	3.92222e+07	3.99801e+07	1.10863e+08
Methyl 3,4,5-trimethoxycinnamate	C13H16O5	2.82482e+07	2.80992e+07	2.68937e+07
Benzoin	C14H12O2	1.25177e+07	1.31712e+07	1.29783e+07
Quinizarin	C14H8O4	1.26602e+07	1.37891e+07	1.55926e+07
Khellin	C14H12O5	3.26583e+07	3.22288e+07	3.24671e+07
Syringetin-3-O-galactoside	C23H24O13	2.96347e+07	2.89309e+07	2.89957e+07
Pinoresinol 4-O-glucoside	C26H32O11	7.55569e+08	7.41876e+08	7.34875e+08
Skimmianine	C14H13NO4	7.20711e+06	6.82752e+06	6.75157e+06
Isorhamnetin_4'-glucoside	C22H22O12	4.43392e+07	8.65134e+07	4.42149e+07
salsolinol	C10H13NO2	1.11469e+07	1.4268e+07	1.0691e+07
8-Acetylharpagide	C17H26O11	3.72835e+07	3.82524e+07	3.54981e+07
2'-Hydroxy-4',6'-dimethoxy-3'-methylacetophenone	C11H14O4	1.74892e+07	2.68846e+07	1.80441e+07
Salicylaldehyde	C7H6O2	1.10079e+07	1.30575e+07	1.22424e+07
Dehydrocostus lactone	C15H18O2	1.46279e+08	1.61032e+08	1.35881e+08
maclurin	C13H10O6	6.83563e+07	6.50519e+07	6.0417e+07
Santonin	C15H18O3	6.92425e+06	7.68547e+06	7.37657e+06
Oxalic acid	C2H2O4	3.82601e+06	3.05511e+06	3.99021e+06
2-Hydroxypalmitic acid	C16H32O3	3.77354e+06	6.34491e+06	2.74572e+06
Chamazulene	C14H16	1.64429e+07	9.96683e+06	2.05143e+07
gamma-Thujaplicin	C10H12O2	7.16144e+06	7.02759e+06	6.88046e+06
4-(1,3-benzodioxol-5-ylmethyl)-3-[(3,4-dimethoxyphenyl)methyl]oxolan-2-one	C21H22O6	1.15857e+07	1.18393e+07	1.20218e+07
2,6-Dimethoxy-4-(1-propenyl)phenol	C11H14O3	1.37046e+07	1.41639e+07	1.30625e+07
Butylidenephthalide	C12H12O2	2.41222e+07	2.37051e+07	1.89441e+07
2-(3,4-dihydroxyphenyl)-5-hydroxy-7-[(2S,3R,4S,5S,6R)-3,4,5-trihydroxy-6-(hydroxymethyl)oxan-2-yl]oxy-3-[(2S,3R,4R,5R,6S)-3,4,5-trihydroxy-6-methyloxan-2-yl]oxychromen-4-one	C27H30O16	1.07767e+08	1.06525e+08	1.10658e+08
2-Methoxy-4-propylphenol	C10H14O2	1.60028e+07	1.4838e+07	1.60218e+07
Cantleyine	C11H13NO3	7.13035e+06	6.77688e+06	7.12288e+06
methylcinnamate	C10H10O2	1.20084e+07	1.14074e+07	7.02657e+06
Furanodienone	C15H18O2	2.407e+07	2.5985e+07	2.27174e+07
Kelampayoside A	C20H30O13	7.35946e+07	7.64361e+07	7.99355e+07
Dehydrodiisoeugenol	C20H22O4	1.04146e+07	1.03745e+07	1.01564e+07
Hexamethylcyclotrisiloxane	C6H18O3Si3	3.96839e+08	3.97144e+08	3.89543e+08
Celereoin	C14H14O5	1.56219e+07	1.70206e+07	1.74779e+07
Pterosin A	C15H20O3	1.81746e+07	2.07159e+07	1.84508e+07
Eriodictyol 7-O-glucuronide	C21H20O12	1.63031e+07	1.54358e+07	1.75131e+07
Coniferaldehyde	C10H10O3	6.92742e+07	7.10509e+07	6.92204e+07
Forsythin	C27H34O11	1.1546e+09	1.19536e+09	1.12497e+09
3,4-Dihydrocoumarin	C9H8O2	4.95511e+07	5.46924e+07	4.7613e+07
Gossypol	C30H30O8	6.27246e+06	6.6909e+06	6.31273e+06
Safflomin A	C27H32O16	237971	2.64706e+06	1.64145e+06
Sesamol	C7H6O3	2.81702e+07	3.05555e+07	1.40914e+07
L-1,2,3,4-Tetrahydro-beta-carboline-3-carboxylic_acid	C12H12N2O2	1.80025e+07	1.88667e+07	1.86345e+07
2-Methyl-3-hydroxybutyric acid	C5H10O3	5.04794e+06	4.83028e+06	5.0405e+06
Damnacanthal	C16H10O5	1.35106e+07	1.32356e+07	1.25417e+07
.beta.-Amyrenonol	C30H48O2	3.70158e+08	3.76841e+08	5.37717e+07
Toxol	C13H14O3	1.01375e+08	9.95906e+07	9.92094e+07
Triacetin (C2:0)	C9H14O6	1.45978e+07	1.40624e+07	1.40074e+07
2-Methylpropanamine	C4H11N	1.96466e+08	1.58622e+08	1.33514e+08
myricetin-3-O-hexoside	C21H20O13	5.03186e+06	4.66077e+06	5.4723e+06
Flavone base + 3O, O-HexA-HexA	C27H26O17	4.0441e+07	2.90286e+07	8.13228e+06
Polygodial	C15H22O2	1.49303e+06	1.96645e+06	1.54724e+06
Tanshinone I	C18H12O3	5.62391e+06	6.00144e+06	6.21109e+06
Dihydromikanolide	C15H16O6	9.34475e+07	8.75032e+07	8.76531e+07
(2R,3S,4S,5R,6R)-5-[(2S,3R,4R)-3,4-dihydroxy-4-(hydroxymethyl)oxolan-2-yl]oxy-2-(hydroxymethyl)-6-(2-phenylethoxy)oxane-3,4-diol	C19H28O10	5.60843e+06	5.51597e+06	5.21829e+06
3,4,5-Trimethoxyphenol	C9H12O4	8.03467e+07	8.19911e+07	7.95528e+07
Capsaicin	C18H27NO3	1.69246e+07	1.73119e+07	1.65777e+07
Sweroside	C16H22O9	3.09522e+07	3.06271e+07	3.4384e+07
Higenamine	C16H17NO3	4.54412e+06	4.35428e+06	4.55953e+06
Isoxanthohumol	C21H22O5	4.23677e+06	5.33719e+06	5.31234e+06
3-Aminoisobutyric acid	C4H9NO2	1.79403e+08	1.83397e+08	1.62927e+08
Ethyl palmitate	C18H36O2	2.19306e+06	5.48165e+06	0
Vulgarole	C12H20O3	1.12787e+07	1.14165e+07	6.79102e+06
20(R)-Notoginsenoside R2	C41H70O13	2.62959e+07	2.62445e+07	2.43234e+07
Plicatic_acid	C20H22O10	2.98271e+07	2.9577e+07	3.00831e+07
Allamandin	C15H16O7	3.96299e+07	4.72414e+07	3.95415e+07
L-DOPA methyl ester	C10H13NO4	2.68664e+07	2.74528e+07	2.71667e+07
Kingiside	C17H24O11	2.6427e+07	3.25759e+07	2.52153e+07
3,4-Dimethoxyphenol	C8H10O3	3.90308e+07	3.70291e+07	4.15154e+07
Benzyl glucopyranoside	C13H18O6	1.66815e+07	1.70536e+07	1.68969e+07
Lathyrol	C20H30O4	4.71965e+07	4.84421e+07	3.27888e+07
Flavone base + 3O, 1MeO, C-Hex	C22H22O11	3.3182e+07	3.30603e+07	3.07869e+07
Arnicolide D	C19H24O5	8.515e+06	8.74494e+06	1.63019e+07
3,4,5-Trimethoxycinnamic acid	C12H14O5	1.06886e+07	1.00914e+07	1.04458e+07
ANISOCOUMARIN H	C19H22O4	1.41001e+07	1.3791e+07	1.33629e+07
3-Dimethylallyl-4-hydroxybenzoate	C12H14O3	1.05937e+07	1.04771e+07	1.08747e+07
Ambrosic acid	C15H20O4	7.41985e+06	7.30017e+06	7.375e+06
Feruloyl Hexoside (isomer of 849)	C16H20O9	5.3185e+07	5.50215e+07	5.35092e+07
Shanzhiside	C16H24O11	5.75883e+06	5.17119e+06	5.08416e+06
swertiamarin	C16H22O10	5.31823e+06	4.90453e+06	5.18849e+06
(5E,9E)-Farnesylacetone	C18H30O	1.19492e+07	2.44503e+07	7.58718e+06
Perilloside_B	C16H24O7	1.84953e+07	1.85063e+07	1.8672e+07
Bis(2-ethylhexyl) adipate	C22H42O4	730972	804701	907110
Hydroxyvalerenic Acid	C15H22O3	4.96156e+06	4.92319e+06	5.92723e+06
Lychnose	C24H42O21	8.68452e+06	8.80011e+06	8.78704e+06
3-O-Caffeoylquinic acid methyl ester	C17H20O9	1.37619e+07	1.19306e+07	1.95727e+07
Pseudoginsenoside F11	C42H72O14	1.12196e+07	1.11471e+07	1.11343e+07
Ingol	C20H30O6	9.84123e+06	9.83065e+06	9.15918e+06
Notopterol	C21H22O5	2.58898e+07	2.73179e+07	2.652e+07
Isorhamnetin-3-O-rutinoside	C28H32O16	1.24903e+07	1.25501e+07	1.69078e+07
[1a-(hydroxymethyl)-2-[3,4,5-trihydroxy-6-(hydroxymethyl)oxan-2-yl]oxy-2,5a,6,6a-tetrahydro-1bH-oxireno[5,6]cyclopenta[1,3-c]pyran-6-yl] 3,4-dimethoxybenzoate	C24H30O13	1.88982e+09	1.88587e+09	1.88823e+09
Coumaroyl quinic acid (isomer of 759, 760)	C16H18O8	8.65287e+06	8.788e+06	9.61037e+06
acanthoside B	C28H36O13	7.26985e+07	7.37739e+07	7.27393e+07
(2S,3R,4S,5S,6R)-2-[4-[[(3S,4R,5S)-3-hydroxy-5-(4-hydroxy-3-methoxyphenyl)-4-(hydroxymethyl)oxolan-3-yl]methyl]-2-methoxyphenoxy]-6-(hydroxymethyl)oxane-3,4,5-triol	C26H34O12	2.35696e+07	2.13214e+07	3.0497e+07
Eriodictyol-7-O-glucoside	C21H22O11	1.86153e+07	1.22805e+07	9.50651e+06
5-(1-Hydroxyethyl)oxolan-2-one	C6H10O3	1.08718e+07	1.2879e+07	1.28428e+07
(S)-Salsoline	C11H15NO2	1.40754e+08	6.66478e+07	6.67698e+07
5,7-dihydroxy-2-(4-hydroxyphenyl)-2,3-dihydro-4H-chromen-4-one	C15H12O5	2.68054e+07	3.12098e+07	7.47169e+07
(R)-2-Aminoheptane	C7H17N	1.10476e+09	1.12042e+09	1.27312e+09
(12Z,15Z)-9,10,11-Trihydroxyoctadeca-12,15-dienoic acid	C18H32O5	1.89397e+07	1.8483e+07	1.70104e+07
Jasmine lactone	C10H16O2	1.18626e+07	9.64422e+06	1.08385e+07
(3E)-4-(3,4-Dihydroxyphenyl)-3-buten-2-one	C10H10O3	9.04315e+06	9.09618e+06	9.31135e+06
Loganic acid (Not validated)	C16H24O10	1.39012e+09	1.37973e+09	1.36631e+09
Lupenone	C30H48O	2.07172e+07	1.98235e+07	1.70374e+07
Hispanolone	C20H30O3	1.70671e+07	1.61511e+07	1.58525e+07
Sissotrine	C22H22O10	3.97928e+09	5.01542e+07	4.40169e+07
Diosmin	C28H32O15	7.80591e+06	3.45703e+06	1.38626e+07
Daidzein_7,4'-di-O-glucoside	C27H30O14	3.9709e+07	4.15727e+07	3.76312e+07
3-(3,4-dihydroxyphenyl)-5,7-dihydroxy-6,8-bis(3-methylbut-2-enyl)chromen-4-one	C25H26O6	2.80348e+07	2.85499e+07	2.8105e+07
Methyl 4-methoxycinnamate	C11H12O3	1.39738e+08	1.39852e+08	1.37512e+08
dehydroabietic_acid	C20H28O2	1.54205e+07	8.04891e+06	3.62519e+07
Capsiate	C18H26O4	3.00561e+07	1.50284e+07	1.44097e+07
Verminoside	C24H28O13	9.44065e+06	8.9397e+06	9.00153e+06
Polyporic acid	C18H12O4	4.56082e+06	4.70925e+06	4.50801e+06
2-Methoxycinnamaldehyde	C10H10O2	6.58015e+07	6.66137e+07	6.97653e+07
Calycanthine	C22H26N4	2.86006e+06	7.05892e+06	8.39888e+06
PSEUDO-ANISATIN	C15H22O6	3.86495e+06	3.71765e+06	3.42092e+06
Ginsenoside Rg1	C42H72O14	1.33606e+07	1.25402e+07	1.21632e+07
Complanatuside	C28H32O16	6.72398e+06	7.01845e+06	7.03925e+06
5,7-dihydroxy-3-[(2S,3R,4S,5R,6R)-3,4,5-trihydroxy-6-(hydroxymethyl)oxan-2-yl]oxy-2-(3,4,5-trihydroxyphenyl)chromen-4-one	C21H20O13	3.1937e+07	2.33106e+07	2.6068e+07
Phenylethyl 2-Glucoside	C14H20O6	1.16826e+07	1.14346e+07	1.14522e+07
Sternbin	C16H14O6	4.38689e+06	4.10009e+06	4.4916e+06
Ginsenoside_M7cd	C36H62O10	1.15567e+07	1.19542e+07	1.18525e+07
Strophanthidin	C23H32O6	1.03932e+07	1.02816e+07	1.04272e+07
N-Methylanthranilic Acid	C8H9NO2	3.77098e+07	3.37928e+07	3.73502e+07
(4S,5Z,6S)-4-(2-methoxy-2-oxoethyl)-5-[2-[(E)-3-phenylprop-2-enoyl]oxyethylidene]-6-[(2S,3R,4S,5S,6R)-3,4,5-trihydroxy-6-(hydroxymethyl)oxan-2-yl]oxy-4H-pyran-3-carboxylic acid	C15H20O3	4.75495e+06	8.67642e+06	0
Rosifoliol	C15H26O	6.24609e+06	6.16439e+06	6.45845e+06
Lariciresinol	C20H24O6	1.02029e+07	1.04854e+07	1.02046e+07
Daidzein-8-C-glucoside	C21H20O9	3.36828e+07	2.51238e+07	3.13556e+07
Dihydrosinapic_acid	C11H14O5	2.1451e+07	1.11119e+07	1.16949e+07
Sabinene	C10H16	1.5338e+07	1.704e+07	1.42207e+07
Humulone	C21H30O5	8.46464e+07	8.59832e+07	8.44404e+07
Octinoxate	C18H26O3	8.45266e+06	1.72615e+07	1.69957e+07
4,9-dimethoxyfuro[3,2-g]chromen-7-one [IIN-based on	C13H10O5	1.14353e+08	1.59225e+08	1.51691e+08
Lactucin	C15H16O5	8.21877e+07	8.25923e+07	8.14995e+07
Silychristin	C25H22O10	2.551e+07	1.03369e+07	1.05648e+07
Alpinumisoflavone	C20H16O5	3.75537e+07	3.80075e+07	3.5771e+07
Loganin	C17H26O10	2.46092e+07	2.54956e+07	2.46017e+07
Benzoic acid + 2O, O-Hex	C13H16O9	9.81552e+07	2.78998e+08	3.14478e+08
FA 18:4+1O	C18H28O3	3.78021e+07	3.75978e+07	3.66234e+07
Magnoflorine	C20H24NO4	3.16069e+08	3.23441e+08	3.07887e+08
Osmaronin	C11H17NO6	7.65294e+07	7.91519e+07	7.23924e+07
2,3',4,6-Tetrahydroxybenzophenone	C13H10O5	3.72702e+07	3.8153e+07	3.71547e+07
Swertisin	C22H22O10	7.39611e+07	9.10971e+07	2.61984e+09
(2R,3S,4S,5R,6S)-2-(hydroxymethyl)-6-[4-[(E)-3-hydroxyprop-1-enyl]phenoxy]oxane-3,4,5-triol	C15H20O7	3.48821e+07	3.09726e+07	3.53957e+07
N-nornuciferine	C18H19NO2	3.03429e+07	3.07959e+07	2.99586e+07
Secologanoside	C16H22O11	1.0743e+08	2.1801e+08	1.01599e+08
2-methylanthra-9,10-quinone	C15H10O2	1.283e+07	1.32987e+07	1.30164e+07
Gallic acid hexoside	C13H16O10	7.31336e+07	7.37098e+07	7.22863e+07
(3aS,4S,7aR)-4-Hydroxy-5-[(2S)-5-hydroxy-2-pentanyl]-6-methyl-3-methylene-3a,4,7,7a-tetrahydro-1-benzofuran-2(3H)-one	C15H22O4	1.60021e+07	1.92793e+07	1.88968e+07
L-SORBOSE	C6H12O6	5.43078e+07	5.33896e+07	3.82313e+07
[(2S,3S,4R,5R)-4-hydroxy-2,5-bis(hydroxymethyl)-2-[(2R,3R,4S,5S,6R)-3,4,5-trihydroxy-6-(hydroxymethyl)oxan-2-yl]oxyoxolan-3-yl] (E)-3-(4-hydroxy-3-methoxyphenyl)prop-2-enoate	C22H30O14	3.53677e+07	3.71567e+07	3.81077e+07
5,4'-Dihidroxy-7,8,2',3'-tetramethoxy_flavone_5-glucoside	C25H28O13	2.31688e+07	2.38187e+07	2.26927e+07
Lecanoric acid	C16H14O7	1.01498e+07	1.06371e+07	1.03687e+07
Arillatose B	C22H30O14	3.83717e+07	3.60497e+07	3.43657e+07
Allicin (not validated)	C6H10OS2	3.97286e+07	4.28801e+07	4.24049e+07
trans-2-Hexenal	C6H10O	2.40404e+06	2.68984e+06	2.44049e+06
FA 9:1+1O	C9H16O3	5.24921e+07	5.13137e+07	5.25802e+07
OMEGA-HYDROXYDODECANOATE	C12H24O3	7.92809e+06	6.99138e+06	8.28466e+06
6-methoxy-7-(3-methylbut-2-enoxy)chromen-2-one	C15H16O4	1.9209e+07	3.05804e+07	1.87181e+07
Smyrindioloside	C20H24O10	1.38911e+10	1.47127e+10	7.68875e+07
Isohelenol	C15H18O5	1.73032e+07	1.73414e+07	1.64891e+07
3-Hexanone	C6H12O	3.09366e+07	2.63775e+07	2.51967e+07
9R,10S-EpOME	C18H32O3	1.0297e+07	2.17503e+07	1.0212e+07
Prenyl_caffeate	C14H16O4	2.19901e+07	2.23145e+07	2.15378e+07
beta-D-Glucopyranoside, (6aR,12aR)-6a,12a-dihydro-6H-[1,3]dioxolo[5,6]benzofuro[3,2-c][1]benzopyran-3-yl	C22H22O10	8.6873e+06	8.90244e+06	8.67222e+06
2-[2-(3,4-dihydroxyphenyl)ethoxy]-6-(hydroxymethyl)oxane-3,4,5-triol	C14H20O8	6.45223e+07	5.80931e+07	5.38777e+07
Miserotoxin	C9H17NO8	8.92213e+08	8.60248e+08	8.7155e+08
Isobavachalcone	C20H20O4	1.03911e+07	1.04087e+07	1.14607e+07
Licochalcone D	C21H22O5	2.35819e+08	1.9945e+08	1.86089e+08
(7-Hydroxy-1-(4-hydroxy-3,5-dimethoxyphenyl)-3-(hydroxymethyl)-6,8-dimethoxy-1,2,3,4-tetrahydronaphthalen-2-yl)methyl .beta.-D-glucopyranoside	C28H38O13	3.13983e+07	3.09159e+07	3.06176e+07
Saxitoxin	C10H17N7O4	2.16073e+07	2.23833e+07	2.21959e+07
Ginsenoside F1	C36H62O9	3.02804e+06	3.1893e+06	3.03393e+06
D-Chicoric_acid	C22H18O12	6.16202e+06	6.60639e+06	6.77257e+06
Tricaffeoyl quinic acid	C34H30O15	3.72946e+07	3.82884e+07	4.22907e+07
(3,6,9-trimethylidene-2-oxo-3a,4,5,6a,7,8,9a,9b-octahydroazuleno[4,5-b]furan-8-yl) acetate	C17H20O4	1.64288e+06	7.11603e+06	7.21097e+06
Rutaevin	C26H30O9	7.38814e+06	6.68895e+06	5.93742e+06
Asebotin	C22H26O10	2.73486e+07	2.66939e+07	2.44362e+07
Protohypericin	C30H18O8	8.63625e+07	8.681e+07	8.24096e+07
Flavanone base + 4O, 1Prenyl	C20H20O6	7.89986e+06	6.06195e+06	7.85628e+06
Hexahydrocurcumin	C21H26O6	2.64111e+06	2.69819e+06	2.55577e+06
Ginsenoside Rd	C48H82O18	8.55952e+06	8.5014e+06	8.90838e+06
Isorhamnetin 3-glucoside-7-rhamnoside	C28H32O16	1.61795e+06	1.43614e+06	1.26999e+06
Bisdemethoxycurcumin	C19H16O4	274255	2.95451e+07	2.84997e+07
Torachrysone_8-(6-oxalylglucoside)	C22H24O12	7.22015e+06	7.35114e+06	6.57249e+06
taccalonolide B	C34H44O13	5.74932e+06	7.5044e+06	6.61058e+06
Verbenalin	C17H24O10	1.00443e+07	1.55874e+07	1.58184e+07
Europine	C16H27NO6	1.11768e+07	1.06499e+07	9.84781e+06
Nigakilactone_L	C22H30O7	1.51908e+07	1.50298e+07	1.45605e+07
Triptophenolide	C20H24O3	3.14086e+08	3.17902e+08	4.86179e+08
angolensin (r)	C16H16O4	5.03825e+06	5.25758e+06	5.32782e+06
Ginsenoside_Rh7	C36H60O9	8.67285e+06	8.77084e+06	8.38077e+06
Gentiopicrin	C16H20O9	2.35664e+06	1.57479e+07	2.01214e+06
Kelampayoside_A	C20H30O13	1.15724e+07	1.29275e+07	1.0738e+07
Aloesol	C13H14O4	2.49501e+07	2.23457e+07	2.48533e+07
Blumealactone_A	C20H28O6	1.01037e+08	1.03604e+08	1.01037e+08
aurapten	C19H22O3	1.59137e+08	1.50599e+08	2.08947e+08
20(S)-Ginsenoside F2	C42H72O13	8.65154e+06	9.08751e+06	9.00618e+06
oxacyclohexadecan-2-one	C15H28O2	9.6862e+06	8.16094e+06	7.7082e+06
methyl (2S,3R,4S)-3-ethenyl-4-[(Z)-3-[(2S,3R,4R)-3-ethenyl-5-methoxycarbonyl-2-[(2S,3R,4S,5S,6R)-3,4,5-trihydroxy-6-(hydroxymethyl)oxan-2-yl]oxy-3,4-dihydro-2H-pyran-4-yl]-4-oxobut-2-enyl]-2-[(2S,3R,4S,5S,6R)-3,4,5-trihydroxy-6-(hydroxymethyl)oxan-2-yl]oxy-3,4-dihydro-2H-pyran-5-carboxylate	C34H46O19	8.39022e+06	8.65868e+06	7.88198e+06
stepharine	C18H19NO3	6.9795e+07	7.15731e+07	6.86267e+07
Cynarine	C25H24O12	2.14521e+07	2.08625e+07	2.18436e+07
2,4,5-trimethoxybenzoic acid	C10H12O5	1.18629e+07	1.28757e+07	1.19269e+07
Harmaline	C13H14N2O	6.43227e+07	6.05741e+07	5.91157e+07
PRENOL	C5H10O	2.4068e+07	2.79567e+07	2.51387e+07
Robustine	C12H9NO3	2.01274e+07	2.02075e+07	1.99622e+07
Oxalic_acid_dibutyl_ester	C10H18O4	2.03764e+06	9.92185e+06	6.96011e+06
3-Hydroxy-3-(methoxycarbonyl)pentanedioic acid	C7H10O7	2.15374e+07	3.18992e+07	3.22769e+07
Nordihydroguaiaretic acid	C18H22O4	3.80548e+06	3.90855e+06	3.69423e+06
Eriosematin	C19H20O4	7.16158e+08	7.0562e+08	7.02427e+08
1'-Acetoxychavicol_acetate	C13H14O4	1.56001e+07	2.10776e+07	1.54332e+07
Indican	C14H17NO6	8.23281e+06	9.71924e+06	9.84932e+06
aschantin	C22H24O7	9.52523e+06	9.47841e+06	8.9928e+06
Senecionine	C18H25NO5	1.94527e+07	1.89202e+07	1.81334e+07
[(1aS,1bS,2S,5aR,6S,6aS)-1a-(hydroxymethyl)-2-[(2S,3R,4S,5S,6R)-3,4,5-trihydroxy-6-(hydroxymethyl)oxan-2-yl]oxy-2,5a,6,6a-tetrahydro-1bH-oxireno[5,6]cyclopenta[1,3-c]pyran-6-yl] (E)-3-(4-hydroxy-3-methoxyphenyl)prop-2-enoate	C25H30O13	1.88052e+07	1.90681e+07	1.7302e+07
Artemisinin	C15H22O5	4.71746e+07	4.48406e+07	4.04902e+07
Deidaclin	C12H17NO6	6.84728e+06	6.70234e+06	6.68411e+06
Tectoridin	C22H22O11	3.10751e+06	3.68923e+06	2.59065e+06
5,9,10-trihydroxy-2,2-dimethyl-12-(2-methylbut-3-en-2-yl)pyrano[3,2-b]xanthen-6-one	C23H22O6	1.0805e+08	1.05176e+08	1.00374e+08
Podophyllotoxin	C22H22O8	8.92617e+07	8.97934e+07	8.70744e+07
Isoalantolactone	C15H20O2	6.22056e+06	5.99983e+06	5.70979e+06
(2S)-6-[(2S)-5,7-dihydroxy-2-(4-hydroxyphenyl)-4-oxo-2,3-dihydrochromen-8-yl]-5,7-dihydroxy-2-(4-hydroxyphenyl)-2,3-dihydrochromen-4-one	C30H22O10	1.25818e+08	1.41253e+08	1.09389e+08
Betulalbuside_A	C16H28O7	7.83179e+06	1.77892e+07	7.5226e+06
Hesperetin_7-O-glucoside	C22H24O11	1.94947e+07	1.96367e+07	1.88101e+07
(E)-Squamosamide	C26H27NO7	7.66997e+07	7.57083e+07	7.32929e+07
Sterigmatocystin	C18H12O6	1.31963e+07	1.16865e+07	1.08191e+07
Lucernol	C15H8O6	474075	456014	578084
Wulignan A1	C20H22O5	7.74225e+06	7.60001e+06	8.40541e+06
quercetin-3-O-deoxyhexosyl(1-2)deoxyhexoside	C17H24O11	6.10676e+07	6.19712e+07	6.02499e+07
4-Aminosalicylic acid	C7H7NO3	7.14349e+06	7.26298e+06	7.16297e+06
BENZYL ALCOHOL	C7H8O	5.48945e+07	5.59516e+07	5.54244e+07
(1S,4aR,5S,7aS)-5-Hydroxy-7-(hydroxymethyl)-1,4a,5,7a-tetrahydrocyclopenta[c]pyran-1-yl beta-D-glucopyranoside	C15H22O9	8.28239e+06	8.97879e+06	1.14093e+07
5,7-dihydroxy-2-(4-hydroxyphenyl)-6,8-bis(3,4,5-trihydroxyoxan-2-yl)chromen-4-one	C25H26O13	6.83164e+07	6.48644e+07	6.42953e+07
12-Methoxycarnosic acid	C21H30O4	1.67726e+06	1.77983e+06	1.67063e+06
Ginsenoside_Rg5	C42H70O12	1.16382e+07	8.73673e+06	9.15959e+06
Myricetin-3-O-xyloside	C20H18O12	2.67782e+06	1.14725e+06	6.32443e+06
Phorbol	C20H28O6	7.90293e+06	1.37235e+07	7.65316e+06
13-Keto-9Z,11E-octadecadienoic acid	C18H30O3	2.09072e+07	2.10869e+07	2.08342e+07
Peonidin-3,5-O-di-beta-glucopyranoside	C28H33O16	2.53913e+07	2.65103e+07	2.5694e+07
asperuloside	C18H22O11	3.29538e+07	3.3356e+07	3.22858e+07
Praeruptorin B	C24H26O7	6.73096e+06	6.52995e+06	6.27108e+06
santin	C18H16O7	5.109e+07	4.12529e+07	4.02849e+07
Jasmolone	C11H16O2	4.08411e+06	3.81375e+06	3.77534e+06
Dehydronuciferin	C19H19NO2	1.24107e+08	1.18782e+08	1.1237e+08
Methyl_4,6-di-O-galloyl-beta-D-glucopyranoside	C21H22O14	2.48082e+07	2.92082e+07	2.3673e+07
2-[[(2R,3S)-2-(3,4-dihydroxyphenyl)-3,5-dihydroxy-3,4-dihydro-2H-chromen-7-yl]oxy]oxane-3,4,5-triol	C20H22O10	1.02678e+07	1.05525e+07	1.04167e+07
3-[3-[(2E)-3,7-dimethylocta-2,6-dienyl]-4-hydroxyphenyl]-7-hydroxychromen-4-one	C25H26O4	3.40995e+07	3.97987e+07	3.27563e+07
Dichamanetin	C29H24O6	2.24957e+07	2.18867e+07	2.18061e+07
Cryptopine	C21H23NO5	1.20836e+07	1.20269e+07	1.18503e+07
maesopsin	C15H12O6	1.41129e+07	1.38059e+07	1.29392e+07
2'-O-methyl-Kurarinone	C27H32O6	6.20524e+06	6.08896e+06	5.77762e+06
ent-Catechin_7-O-beta-D-glucopyranoside	C21H24O11	7.82351e+07	7.69115e+07	7.57675e+07
Benzoic acid + 1O, O-Hex	C13H16O8	1.768e+07	1.6084e+07	1.62593e+07
Sanguinarine	C20H14NO4	3.93919e+07	3.27318e+07	3.22445e+07
Armepavine	C19H23NO3	8.28265e+06	7.57608e+06	4.54975e+06
Lycorenine	C18H23NO4	1.11525e+07	1.2072e+07	1.08842e+07
Reserpiline	C22H26N2O4	1.66714e+07	9.32706e+06	1.64839e+07
Eudesmin	C22H26O6	1.12824e+07	1.40118e+07	1.61437e+07
Desmethylxanthohumol	C20H20O5	5.96367e+06	5.72522e+06	5.33681e+06
colchicine	C22H25NO6	3.79209e+07	3.66219e+07	3.57966e+07
Buxifoliadine H	C16H15NO6	8.73589e+06	8.60962e+06	8.7126e+06
Corylin	C20H16O4	4.42953e+08	4.43864e+08	4.41541e+08
Deacetylasperulosidic acid	C16H22O11	8.50197e+07	4.5087e+07	4.19637e+07
Gloriosine	C21H23NO6	6.48886e+06	6.29229e+06	6.30889e+06
.gamma.-Octalactone	C8H14O2	1.97277e+07	1.85173e+07	1.78232e+07
19-Methoxypomolic_acid_3-arabinoside	C36H58O8	8.18598e+06	8.3064e+06	8.3294e+06
Avocadyne Acetate	C19H34O4	4.36728e+06	4.13675e+06	4.14649e+06
8,10-Octadecadiynoic_acid	C18H28O2	7.63921e+06	7.38072e+06	7.86675e+06
(9R,10R)-9-acetoxy-8,8-dimethyl-2-oxo-2,8,9,10-tetrahydropyrano[2,3-f]chromen-10-yl 3-methylbutanoate	C21H24O7	5.72756e+06	5.50827e+06	5.89942e+06
Kanzonol C	C25H28O4	6.57303e+07	6.51892e+07	6.42762e+07
Hesperidin	C28H34O15	3.40088e+07	3.14533e+07	3.37036e+07
Nobiletin	C21H22O8	6.49071e+07	6.47117e+07	6.29184e+07
Rosmanol	C20H26O5	7.33881e+06	7.43955e+06	7.16312e+06
(1S,6S,13S)-13-Hydroxy-16,17-dimethoxy-6-prop-1-en-2-yl-2,7,20-	C23H22O7	390483	418119	332941
Abrusin	C23H24O11	983533	1.21126e+06	642889
1,5-Dihydroxynaphthalene	C10H8O2	1.5853e+07	1.48061e+07	1.46713e+07
Bisindolylmaleimide IV	C20H13N3O2	3.32089e+07	3.67579e+07	4.12333e+07
L-Azetidine_2-carboxylic_acid	C4H7NO2	1.03667e+07	1.1311e+07	1.13317e+07
cyanidin-3,5-di-O-glucoside chloride	C27H31O16	8.86789e+06	8.99887e+06	1.05309e+07
Piperonylic Acid	C8H6O4	1.70407e+07	1.67527e+07	2.10757e+07
Pipericine	C22H41NO	957279	529630	1.13393e+06
Cyanidin_3-rhamnoside	C21H21O10	3.85842e+07	4.05879e+07	4.1856e+07
Pyrocurzerenone	C15H16O	1.71401e+06	1.02951e+07	1.70816e+06
(9Z,12Z,14E)-16-Hydroxy-9,12,14-octadecatrienoic_acid	C18H30O3	8.40049e+06	8.27308e+06	7.65592e+06
Gibberellin_A5	C19H22O5	2.38563e+07	2.37984e+07	2.74494e+07
Methyl 2-{[6-O-(beta-D-xylopyranosyl)-beta-D-glucopyranosyl]oxy}benzoate	C19H26O12	3.48268e+07	3.41471e+07	3.38545e+07
3,5-Dimethyl-4-methoxybenzoic acid	C10H12O3	8.1636e+06	8.26068e+06	8.25547e+06
(8)-Gingerol	C19H30O4	1.72903e+07	1.70613e+07	1.45596e+07
Astragaloside III	C41H68O14	6.60881e+06	6.73976e+06	6.78423e+06
malvidin-3-galactoside chloride	C23H25O12	1.56754e+07	5.92206e+07	5.49438e+07
valeramide	C5H11NO	3.08465e+06	6.77951e+08	6.22546e+08
(2S,3R,4S,5S,6R)-2-[4-[(3S,3aR,6S,6aR)-6-[3,5-dimethoxy-4-[(2S,3R,4S,5S,6R)-3,4,5-trihydroxy-6-(hydroxymethyl)oxan-2-yl]oxyphenyl]-1,3,3a,4,6,6a-hexahydrofuro[3,4-c]furan-3-yl]-2,6-dimethoxyphenoxy]-6-(hydroxymethyl)oxane-3,4,5-triol [IIN-based	C34H46O18	2.02583e+06	1.86034e+06	1.21819e+06
Nomilin	C28H34O9	1.89875e+07	1.87677e+07	1.92106e+07
RICININE	C8H8N2O2	4.24373e+07	4.69101e+07	4.72304e+07
alpha-Methylene-gamma-butyrolactone	C5H6O2	2.94312e+06	2.10327e+06	0
Sagittatin_A	C32H38O18	8.46645e+06	9.1494e+06	8.56777e+06
Xanthotoxin	C12H8O4	2.84384e+07	2.94672e+07	2.74186e+07
1,7-bis(3,4-dihydroxyphenyl)heptan-3-one	C19H22O5	7.98068e+06	8.37843e+06	7.46461e+06
Peucedanol	C14H16O5	1.15527e+07	1.17245e+07	1.159e+07
Tremulacin	C27H28O11	9.35244e+06	9.28156e+06	9.15167e+06
Toosendanin	C30H38O11	9.64744e+06	9.71432e+06	9.18461e+06
(6aR,12aR)-6a,12a-Dihydro-6H-[1,3]dioxolo[5,6][1]benzofuro[3,2-c]chromen-3-yl 6-O-(carboxyacetyl)-beta-D-glucopyranoside	C25H24O13	4.16633e+07	4.09327e+07	4.18193e+07
Mahanimbinine	C23H27NO2	1.03685e+07	2.56476e+07	1.02203e+07
imperatorin	C16H14O4	1.04049e+07	1.16314e+07	1.01148e+07
Monomethyl phthalate	C9H8O4	2.8006e+07	3.62129e+07	2.71369e+07
Diethyl_succinate	C8H14O4	1.32265e+08	8.24101e+06	7.8911e+06
Deoxymiroestrol	C20H22O5	2.46781e+06	2.39836e+06	2.4524e+06
Romucosine_C	C20H21NO5	6.70226e+06	4.67753e+06	5.32381e+06
(2R,3R)-2-(3,4-dihydroxyphenyl)-5,7-dihydroxy-3-[(2S,3R,4S,5S,6R)-3,4,5-trihydroxy-6-(hydroxymethyl)oxan-2-yl]oxy-2,3-dihydrochromen-4-one	C21H22O12	2.91506e+07	2.94134e+07	2.88523e+07
Sibiricaxanthone B	C24H26O14	3.08486e+07	3.11517e+07	3.05451e+07
Tubuloside A	C37H48O21	3.02946e+07	3.03855e+07	2.97015e+07
5-hydroxy-8-methoxy-2-phenyl-7-[(2S,3R,4S,5S,6R)-3,4,5-trihydroxy-6-(hydroxymethyl)oxan-2-yl]oxychromen-4-one	C22H22O10	3.34373e+07	3.58596e+07	3.41725e+07
Cyanidin_4'-glucoside	C21H21O11	4.08408e+07	4.13446e+07	4.28289e+07
Gypenoside XVII	C48H82O18	1.83991e+07	2.02118e+07	1.84353e+07
3-[(2S,3R,4S,5R,6S)-3,4-dihydroxy-6-methyl-5-[(2S,3R,4S,5S,6R)-3,4,5-trihydroxy-6-(hydroxymethyl)oxan-2-yl]oxyoxan-2-yl]oxy-2-(3,4-dihydroxyphenyl)-5,7-dihydroxychromen-4-one	C27H30O16	7.8698e+06	8.21623e+06	7.97552e+06
Vicine	C10H16N4O7	2.81874e+07	2.72341e+07	2.68208e+07
Bruceine H	C20H26O10	1.48165e+07	1.49412e+07	8.52664e+06
24,25-Epoxylanost-7-ene-3,23-diol	C30H50O3	1.02379e+07	1.02667e+07	1.031e+07
3-Genistein-8-C-glucoside	C21H20O10	1.70522e+07	1.87459e+07	1.89734e+07
Quinacrine	C23H30ClN3O	3.09952e+06	2.00365e+07	1.9914e+07
Oregonin	C24H30O10	6.52075e+06	6.25486e+06	6.33133e+06
Gravacridonediol_methyl_ether	C20H21NO5	6.20581e+06	6.37928e+06	7.33126e+06
picroside II	C23H28O13	2.6607e+07	2.35765e+07	2.31918e+07
Stictic acid	C19H14O9	1.12207e+07	1.1301e+07	7.33562e+06
Ginsenoside_Rh3	C36H60O7	8.68272e+06	8.55078e+06	8.39014e+06
Isosafrole	C10H10O2	3.94498e+07	3.07156e+07	3.61979e+07
ginnalin A	C20H20O13	9.27188e+06	9.43317e+06	8.47069e+06
8-O-Acetyl shanzhiside methyl ester	C19H28O12	8.58798e+06	8.97516e+06	8.73332e+06
Amphetamine	C9H13N	1.10589e+07	1.12887e+07	1.10843e+07
3-Methylheptan-4-one	C8H16O	1.08776e+07	1.15949e+07	1.0834e+07
1-(.beta.-D-Glucopyranosyloxy)-7-methyl-1,4a,5,6,7,7a-hexahydrocyclopenta[c]pyran-4-carboxylic acid	C16H24O9	6.7023e+06	6.28923e+06	5.89063e+06
Lithospermic acid	C27H22O12	1.66806e+06	2.5463e+06	1.16067e+06
Andrograpanin	C20H30O3	1.75033e+07	1.85077e+07	1.64099e+07
Tracheloside	C27H34O12	3.06132e+07	2.97786e+07	3.10218e+07
Bulbocapnine	C19H19NO4	3.42318e+07	6.41314e+07	6.77035e+07
Sinensetin	C20H20O7	3.14027e+07	2.93624e+07	2.7369e+07
3,4,3'-Tri-O-methylellagic_acid	C17H12O8	6.58495e+06	6.11514e+06	6.10368e+06
2,3,14-Trihydroxypregn-7-ene-6,20-dione	C21H30O5	1.1568e+07	1.1283e+07	1.18752e+07
2-(3,4-dihydroxyphenyl)-5-hydroxy-7-[(2S,3R,4S,5S,6R)-3,4,5-trihydroxy-6-(hydroxymethyl)oxan-2-yl]oxychromen-4-one	C21H20O11	2.46747e+07	2.80284e+07	2.18832e+07
Ethyl_3-hydroxybutyrate	C6H12O3	9.93573e+06	9.58355e+06	8.77585e+06
Protogenkwanin 4'-glucoside	C22H24O11	2.83766e+07	2.78894e+07	2.7732e+07
(+)-trans-alpha-Irone	C14H22O	1.32904e+07	1.31172e+07	9.32455e+06
5,3'-Dihydroxy-6,7,4'-trimethoxyflavanone	C18H18O7	6.81048e+06	6.93308e+06	6.58618e+06
Ethyl_hydrogen_fumarate	C6H8O4	1.78468e+07	1.55192e+07	1.66149e+07
2-[4-[3-[3,4-dihydroxy-4-(hydroxymethyl)oxolan-2-yl]oxy-4,5-dihydroxy-6-(hydroxymethyl)oxan-2-yl]oxyphenyl]-7-hydroxy-2,3-dihydrochromen-4-one	C26H30O13	8.86007e+06	8.29729e+06	8.13237e+06
2,3-Octanedione	C8H14O2	7.60138e+07	9.83096e+07	7.77981e+07
allocryptopine	C21H23NO5	5.37981e+06	4.96146e+06	5.42841e+06
Eleganin	C22H26O9	1.01042e+07	9.99036e+06	9.36694e+06
Glycitin	C22H22O10	1.43314e+07	1.42474e+07	1.56833e+07
Picraquassioside_A	C18H22O10	3.65832e+07	3.6409e+07	3.55704e+07
Gentiopicroside	C16H20O9	1.19004e+07	1.23086e+07	1.22144e+07
Flavanone base + 3O, O-Hex	C21H22O10	3.34021e+07	3.65179e+07	3.60918e+07
Dicyclopenta[a,i]phenanthrene-3a(1H)-carboxylic acid, 10-formyloctadecahydro-9-hydroxy-5a,5b,8,8,10a-pentamethyl-1-(1-methylethenyl)-	C30H46O4	2.08258e+06	2.0088e+06	1.93519e+06
Fumaritine	C20H21NO5	1.35735e+07	1.40831e+07	1.27724e+07
1-Nonen-3-ol	C9H18O	3.44376e+07	3.62905e+07	3.43841e+07
8-prenylapigenin	C20H18O5	1.58188e+06	1.68077e+06	1.58607e+06
(-)-Caaverine	C17H17NO2	1.67233e+08	1.7201e+08	1.63887e+08
Veronicoside	C22H26O11	1.13063e+08	1.0926e+08	1.01707e+08
Cedrin	C16H14O8	4.22315e+07	4.16936e+07	4.11483e+07
Perillic acid	C10H14O2	8.61137e+06	7.2038e+06	7.16107e+06
Methyl 7-(acetyloxy)-1-(hexopyranosyloxy)-5-hydroxy-7-methyl-1,4a,5,6,7,7a-hexahydrocyclopenta[c]pyran-4-carboxylate	C19H28O12	6.8944e+07	6.81316e+07	6.61349e+07
Cichoric acid	C22H18O12	1.38473e+07	1.5832e+07	1.65031e+07
Phellodensin_F	C26H30O10	1.09855e+07	1.10731e+07	1.07341e+07
rutamarin	C21H24O5	119370	297237	296203
.beta.-D-Glucopyranoside, 2-(3,4-dihydroxyphenyl)-3,4-dihydro-5,7-dihydroxy-2H-1-benzopyran-3-yl	C21H24O11	1.20035e+08	1.14381e+08	1.19184e+08
Erysotrine	C19H23NO3	6.61919e+06	5.13851e+06	7.8945e+06
Phrymarolin_I	C24H24O11	4.58234e+06	4.82768e+06	4.59672e+06
(5E)-4-[(E)-3-(4-hydroxyphenyl)prop-2-enoyl]oxy-2-methyl-5-[2-[(2R,3R,4S,5S,6R)-3,4,5-trihydroxy-6-(hydroxymethyl)oxan-2-yl]oxyethylidene]cyclopentene-1-carboxylic acid	C24H28O11	1.11072e+07	1.12465e+07	1.0141e+07
Hymecromone	C10H8O3	3.23446e+07	3.23777e+07	3.0233e+07
2-Methoxy-4-{(2S,3R)-7-methoxy-3-methyl-5-[(1E)-1-propen-1-yl]-2,3-dihydro-1-benzofuran-2-yl}phenol	C20H22O4	8.30688e+07	8.22634e+07	7.79155e+07
Paeoniflorin	C23H28O11	6.02709e+07	7.03798e+07	6.60967e+07
Piperic Acid	C12H10O4	7.66605e+07	7.96778e+07	7.61394e+07
ent-Epicatechin-(4alpha-.8)-ent-epicatechin_3-gallate	C37H30O16	2.45851e+07	2.26804e+07	2.26449e+07
(2E)-3-(1,3-Benzodioxol-5-yl)-1-(pyrrolidin-1-yl)prop-2-en-1-one	C14H15NO3	7.93501e+06	7.94779e+06	7.89473e+06
Chamanetin	C22H18O5	1.42652e+07	1.45511e+07	1.38855e+07
9Z,12Z-Octadecadienal	C18H32O	3.7316e+06	5.47645e+06	3.04381e+06
(+|-)-Myrtenyl_acetate	C12H18O2	1.52017e+07	8.62354e+06	8.66007e+06
Sennoside B	C42H38O20	2.40258e+08	2.5761e+08	2.55018e+08
[(1S)-5-hydroxy-1-[(2S,3R,4S,5S,6R)-3,4,5-trihydroxy-6-(hydroxymethyl)oxan-2-yl]oxy-1,4a,5,7a-tetrahydrocyclopenta[c]pyran-7-yl]methyl benzoate	C22H26O10	3.92928e+08	3.99596e+08	3.85318e+08
populin	C20H22O8	1.19189e+07	1.20068e+07	1.17972e+07
3,8-dihydroxy-3,8-dimethyl-5-propan-2-ylidene-1,2,3a,4,7,8a-hexahydroazulen-6-one	C15H24O3	2.15223e+06	2.28479e+06	1.59626e+06
Cyperine	C15H16O4	1.42769e+06	1.61508e+06	1.40012e+06
Psoromic acid	C18H14O8	7.37306e+07	7.17685e+07	7.57059e+07
12-hydroxyjasmonic_acid	C12H18O4	6.59218e+06	1.03618e+07	6.72605e+06
5-[3,4,5-trihydroxy-6-(hydroxymethyl)oxan-2-yl]oxy-9-(3,4,5-trimethoxyphenyl)-5a,6,8a,9-tetrahydro-5H-[2]benzofuro[6,5-f][1,3]benzodioxol-8-one	C28H32O13	1.34488e+07	1.67612e+07	1.89557e+07
(3aR,5S,5aS,9aR)-5,8-dimethyl-1-methylidene-4,5,5a,6,9,9a-hexahydro-3aH-azuleno[6,5-b]furan-2,7-dione	C15H18O3	7.35488e+06	7.06905e+06	7.4224e+06
(2R,3R,4S,5R)-2-(6-((E)-4-hydroxy-3-methylbut-2-enylamino)-9H-purin-9-yl)-5-(hydroxymethyl)tetrahydrofuran-3,4-diol	C15H21N5O5	9.69092e+06	1.00355e+07	8.96935e+06
Tetrahydropentoxyline	C17H22N2O7	1.61084e+08	1.61061e+08	1.57732e+08
Vernoflexuoside	C21H28O8	6.02188e+06	5.25846e+06	5.32213e+06
Coixol	C8H7NO3	6.19719e+06	7.76984e+06	6.40676e+06
methyl_3,4,5-trihydroxycyclohexene-1-carboxylate	C8H12O5	2.43589e+07	5.80424e+07	3.00286e+07
N-Tris(hydroxymethyl)methylglycine	C6H13NO5	3.23659e+07	3.28186e+07	3.28441e+07
Xanthene-9-carboxylic acid	C14H10O3	1.222e+07	1.29321e+07	1.21404e+07
PSICOSE	C6H12O6	3.96601e+08	3.71871e+08	3.59494e+08
Rhodinyl Acetate	C12H22O2	5.05885e+06	6.15893e+06	6.56327e+06
Mubenin_B	C41H66O11	9.61657e+06	9.72643e+06	9.76913e+06
2-[[7-hydroxy-1-(4-hydroxy-3,5-dimethoxyphenyl)-3-(hydroxymethyl)-6,8-dimethoxy-1,2,3,4-tetrahydronaphthalen-2-yl]methoxy]oxane-3,4,5-triol	C27H36O12	1.58964e+07	1.68816e+07	1.53692e+07
Senaetnine	C20H23NO7	3.19032e+07	3.20006e+07	3.14451e+07
(+/-)-6-Hydroxy-3-oxo-alpha-ionol	C13H20O3	6.23477e+07	6.20213e+07	6.17414e+07
Erythronolactone	C4H6O4	2.3688e+08	3.29018e+08	2.47182e+08
Eupatorin	C18H16O7	3.79714e+07	3.97769e+07	3.48882e+07
Quercetin 3-O-neohesperidoside	C27H30O16	1.29862e+07	8.44613e+06	1.26844e+07
Cryptotanshinone	C19H20O3	1.66771e+06	1.8389e+06	2.33508e+06
3-(alpha,alpha-dimethylallyl)psoralen	C16H14O3	3.33713e+07	3.34547e+07	3.21912e+07
Dihydroprudomenin	C23H26O12	1.62242e+08	1.64418e+08	1.59708e+08
Ginsenoside_Rh4	C36H60O8	5.38409e+07	5.60821e+07	5.35346e+07
4-Amino-2-methylenebutanoic_acid	C5H9NO2	1.99014e+07	9.06553e+06	1.90603e+07
7-(2-hydroxypropan-2-yl)-1,4a-dimethyl-2,3,4,5,6,7,8,8a-octahydronaphthalen-1-ol	C15H28O2	3.67326e+06	3.62189e+06	3.7547e+06
TURANOSE	C12H22O11	2.78954e+06	2.83291e+06	2.70257e+06
Bruceine A	C26H34O11	3.09466e+07	3.06037e+07	2.9838e+07
Gentiatibetine	C9H11NO2	1.7375e+07	1.87298e+07	1.78484e+07
Fortunellin	C28H32O14	1.41899e+07	9.28215e+06	8.25802e+06
(2S,3R,4S,5S,6R)-2-[[(1S,4aR,7aS)-7-(hydroxymethyl)-1,4a,5,7a-tetrahydrocyclopenta[c]pyran-1-yl]oxy]-6-(hydroxymethyl)oxane-3,4,5-triol	C15H22O8	1.91746e+07	1.91083e+07	1.87224e+07
plumieride	C21H26O12	3.30232e+07	3.34449e+07	3.19232e+07
Leiocarposide	C27H34O16	1.28198e+07	1.25969e+07	1.23947e+07
Harpagoside	C24H30O11	730122	759983	2.67103e+06
(4beta,5beta,6beta,22R)-4,27-Dihydroxy-5,6:22,26-diepoxyergosta-2,24-diene-1,26-dione	C28H38O6	999360	5.83372e+06	1.13137e+06
Gallocatechin-4beta-ol	C15H14O8	5.46135e+06	3.57678e+06	5.51561e+06
Pachyrrhizin	C19H12O6	3.57042e+06	3.87537e+06	3.65507e+06
Quercetin_Pentamethyl_Ether	C20H20O7	7.00754e+06	6.60312e+06	5.28376e+06
5,7-dihydroxy-2-(4-hydroxyphenyl)-6,8-bis[3,4,5-trihydroxy-6-(hydroxymethyl)oxan-2-yl]chromen-4-one	C27H30O15	8.38552e+06	8.60121e+06	8.69173e+06
3-Hydroxy-2-phenyl-2,3,3a,7a-tetrahydro-5H-furo[3,2-b]pyran-5-one	C13H12O4	4.16496e+07	2.04535e+07	7.7725e+06
homoorientin	C21H20O11	7.47205e+06	7.19317e+06	7.25572e+06
1-hydroxy-2-(hydroxymethyl)-3-[(2S,3R,4S,5S,6R)-3,4,5-trihydroxy-6-[[(2S,3R,4S,5R)-3,4,5-trihydroxyoxan-2-yl]oxymethyl]oxan-2-yl]oxyanthracene-9,10-dione	C26H28O14	9.22261e+06	9.32468e+06	8.97277e+06
1,8,10-trihydroxy-3-(hydroxymethyl)-10-[3,4,5-trihydroxy-6-(hydroxymethyl)oxan-2-yl]anthracen-9-one	C21H22O10	5.18871e+07	5.24664e+07	5.12321e+07
2-(3,4-dihydroxyphenyl)-5,7-dihydroxy-8-[3,4,5-trihydroxy-6-(hydroxymethyl)oxan-2-yl]chromen-4-one	C21H20O11	2.00816e+07	1.98258e+07	2.05757e+07
5-[(2R,3S)-6-hydroxy-2-(4-hydroxyphenyl)-4-[(E)-2-(4-hydroxyphenyl)ethenyl]-2,3-dihydro-1-benzofuran-3-yl]benzene-1,3-diol	C28H22O6	6.52616e+07	6.31339e+07	6.15682e+07
Vulpinic Acid	C19H14O5	9.75143e+06	1.13898e+07	8.79953e+06
3,4-DIHYDROXYPHENYL GLYCOL	C8H10O4	2.51067e+07	2.53669e+07	2.49169e+07
9-Hydroxy-4-methoxypsoralen	C12H8O5	6.02456e+07	5.86612e+07	5.47917e+07
20a,20b-Dihomo-9-oxo-11R,15S-dihydroxy-5Z,13E-prostadienoic acid	C22H36O5	4.58477e+06	4.55937e+06	4.5985e+06
Azadirachtin H	C33H42O14	86518.5	114039	97204.4
2-Phenylethyl_3-methylbutanoate	C13H18O2	3.65463e+07	3.77466e+07	3.513e+07
Picraquassioside A	C18H22O10	1.01414e+08	1.0099e+08	1.00164e+08
Fucoxanthin	C42H58O6	1.2529e+06	1.36588e+06	1.2382e+06
Lappaconitine	C32H44N2O8	3.33746e+08	3.34521e+08	3.27508e+08
6,4'-Dimethoxyisoflavone-7-glucoside	C23H24O10	6.70369e+06	1.0789e+07	1.2502e+07
Pseudolaric acid B-O-beta-D-glucopyranoside	C29H38O13	3.09377e+08	2.87841e+08	2.30197e+08
(7'S,8'S)-4,7'-Epoxy-3,8'-bilign-7-ene-3',5-dimethoxy-4',9,9'-triol_4'-glucoside	C26H32O11	2.52332e+07	2.53634e+07	2.4482e+07
Cinnamyl_cinnamate	C18H16O2	6.22712e+06	6.65021e+06	6.32217e+06
fraxin	C16H18O10	5.98201e+07	5.97395e+07	5.7819e+07
2,3-Butanediol_glucoside	C10H20O7	6.42558e+06	4.48943e+06	4.47416e+06
4-hydroxy-7H-furo[3,2-g]chromen-7-one	C11H6O4	4.67408e+07	3.11611e+07	5.18211e+07
Chimaphylin	C12H10O2	1.74665e+07	2.13817e+07	1.39532e+07
Veranisatin_A	C16H22O8	6.61142e+06	7.22934e+06	9.77077e+06
Pterolactam	C5H9NO2	3.18692e+08	2.07866e+08	2.83648e+08
[(2S,3R,4R,5R,6S)-2-[[(1aS,1bS,2S,5aR,6S,6aS)-1a-(hydroxymethyl)-2-[(2S,3R,4S,5S,6R)-3,4,5-trihydroxy-6-(hydroxymethyl)oxan-2-yl]oxy-2,5a,6,6a-tetrahydro-1bH-oxireno[5,6]cyclopenta[1,3-c]pyran-6-yl]oxy]-4,5-dihydroxy-6-methyloxan-3-yl] (E)-3-(4-hydroxyphenyl)prop-2-enoate	C30H38O16	1.67023e+07	1.51832e+07	1.92196e+07
(3aS,6S,7R,8aR)-8-Hydroxy-6,8-dimethyl-3-methylidenehexahydro-3'H-spiro[cyclohepta[b]furan-7,2'-furan]-2,5'(3H,4'H)-dione	C15H20O5	446596	3.011e+06	603516
steganacin	C24H24O9	1.34612e+07	1.46443e+07	1.56949e+07
Gentianamine	C11H11NO3	1.44164e+07	1.43989e+07	1.91296e+07
Protoanemonin	C5H4O2	1.66215e+07	1.4754e+07	1.48373e+07
Nimbin	C30H36O9	1.33682e+07	1.24975e+07	1.25951e+07
BENZALDEHYDE	C7H6O	8.71203e+07	7.53024e+07	9.10888e+07
Quercetin 3-O-malonylglucoside	C24H22O15	2.20072e+07	8.45036e+06	2.40768e+07
Cyanidin-3-glucoside	C21H21O11	4.25036e+08	4.30755e+08	4.29226e+08
9-Methoxycamptothecin	C21H18N2O5	1.52864e+07	1.51169e+07	1.44908e+07
Acanthospermolide	C20H26O6	4.85531e+06	4.92282e+06	5.36356e+06
(+)-Cannabidiol	C21H30O2	680464	742317	1.0051e+06
14-(hydroxymethyl)-5,9-dimethyltetracyclo[11.2.1.01,10.04,9]hexadecan-5-ol	C19H32O2	1.30729e+06	2.19478e+06	892219
E-4,5'-dihydroxy-3-methoxy-3'-glucopyranosylstilbene	C21H24O9	5.89326e+07	5.91566e+07	5.99695e+07
[(1aS,1bS,2S,5aR,6S,6aS)-1a-(hydroxymethyl)-2-[(2S,3R,4S,5S,6R)-3,4,5-trihydroxy-6-(hydroxymethyl)oxan-2-yl]oxy-2,5a,6,6a-tetrahydro-1bH-oxireno[5,6]cyclopenta[1,3-c]pyran-6-yl] (E)-3-(3-hydroxy-4-methoxyphenyl)prop-2-enoate	C25H30O13	8.37015e+07	7.97078e+07	7.68557e+07
Disialyllactose	C34H56N2O27	3.70187e+07	3.73981e+07	3.70145e+07
Laricitrin	C16H12O8	1.44499e+06	1.25501e+06	1.73509e+06
Lycodine	C16H22N2	6.97199e+06	3.82791e+06	1.132e+07
Licochalcone C	C21H22O4	1.81909e+06	2.50814e+06	3.01339e+06
Rehmannioside A	C21H32O15	5.6424e+07	5.12951e+07	3.82495e+07
Kuwanon_Y	C34H30O9	3.1278e+07	3.2056e+07	2.99153e+07
Lappaol_C	C30H34O10	1.40341e+07	1.38014e+07	1.3309e+07
Morin	C15H10O7	1.03512e+07	1.19337e+07	1.12431e+07
Lotaustralin	C11H19NO6	5.50898e+06	5.68016e+06	7.60396e+06
Pomiferin	C25H24O6	9.80779e+06	1.60294e+07	8.89025e+06
3,7,21-trihydroxy-17,17-dimethyl-14-(3-methylbut-2-en-1-yl)-10,12,16-trioxapentacyclo[11.8.0.0鲁,鹿鹿.0鈦,鈦.0鹿鈦,虏鈦癩henicosa-1(13),4(9),5,7,14,18,20-heptaen-2-one	C25H24O7	2.01557e+07	1.72412e+07	1.78693e+07
cyclo(tyrosyl-prolyl)	C14H16N2O3	9.82745e+06	1.04052e+07	1.02151e+07
Dihydroactindiolide	C11H16O2	2.58108e+08	3.56038e+07	2.39684e+08
Rubescensin A	C20H28O6	3.7683e+06	3.87474e+06	3.69944e+06
candidone	C22H24O4	1.35195e+07	1.41678e+07	1.36259e+07
(S)-(-)-Perillyl_alcohol	C10H16O	1.3335e+07	1.34634e+07	1.0007e+07
Spinosin	C28H32O15	7.01217e+07	6.70593e+07	6.20498e+07
2-Vinyl-4H-1,3-dithiine	C6H8S2	1.52493e+07	1.65177e+07	1.67047e+07
Typhaneoside	C34H42O20	3.8454e+07	3.6438e+07	3.59142e+07
Salvianolic acid A	C26H22O10	1.29455e+07	1.35842e+07	1.35693e+07
PAEDEROSIDE	C18H22O11S	5.26964e+07	5.26051e+07	9.67549e+06
(1aS,3R,4R,5S,5aS,8aR,10R,10aS)-3-Hydroxy-3,10-dimethyl-6-methylene-2,7-dioxododecahydrooxireno[7,8]cyclodeca[1,2-b]furan-4,5-diyl bis(2-methylacrylate)	C23H28O9	1.70894e+07	1.74635e+07	1.65413e+07
Pteroside_B	C20H28O7	1.16348e+07	1.23741e+07	1.23578e+07
Salvianolic acid C	C26H20O10	5.2962e+06	6.87981e+06	7.08264e+06
4-Methylabyssinone V	C26H30O5	2.1991e+07	2.20314e+07	2.09998e+07
Secalonic acid A	C32H30O14	2.01001e+07	2.18172e+07	2.22378e+07
onopordopicrin	C19H24O6	1.1283e+07	1.25638e+07	1.2813e+07
Ginkgolic acid I	C22H34O3	4.12032e+06	4.08598e+06	3.91498e+06
Huperzine A	C15H18N2O	1.21892e+07	1.37186e+07	1.54907e+07
Evernic acid	C17H16O7	5.52257e+07	5.41118e+07	5.38475e+07
[(2R,3S,4S,5R,6R)-6-[(2S,3S,4S,5R)-3,4-dihydroxy-2,5-bis(hydroxymethyl)oxolan-2-yl]oxy-3,4,5-trihydroxyoxan-2-yl]methyl (E)-3-(4-hydroxy-3,5-dimethoxyphenyl)prop-2-enoate	C23H32O15	2.4848e+07	2.58541e+07	2.46565e+07
Bixin	C25H30O4	1.33901e+07	1.27234e+07	1.25111e+07
3-Methylbutan-1-ol	C5H12O	1.99394e+07	1.63968e+07	1.6438e+07
Citbismine_B	C36H34N2O11	7.12617e+06	7.57875e+06	7.12243e+06
Marchantin E	C29H26O6	1.06836e+07	1.00827e+07	1.09685e+07
[8-[2-(3-methylbutanoyloxy)propan-2-yl]-2-oxo-8,9-dihydrofuro[2,3-h]chromen-9-yl] 3-methylbutanoate	C24H30O7	312112	707360	617277
gamma-Glutamyltyrosine	C14H18N2O6	2.10983e+06	2.17791e+06	2.0481e+06
Isolindleyin	C23H26O11	5.33812e+06	5.51508e+06	5.31145e+06
Pyrafoline_D	C23H25NO2	9.96604e+06	1.03465e+07	7.05276e+06
Neoglucobrassicin (1-Methoxy-3-indolylmethyl glucosinolate)	C17H22N2O10S2	8.35782e+07	8.06769e+07	8.01883e+07
3-(5-hydroxy-2,2,7,8-tetramethyl-6-oxo-7,8-dihydropyrano[3,2-g]chromen-10-yl)hexanoic acid	C22H28O6	4.808e+06	5.13765e+06	5.11602e+06
Vincristine	C46H58N4O14S	3.26584e+07	3.11621e+07	3.04192e+07
13,14-Dimethoxy-6,7-dimethyl-5,6,7,8-tetrahydro[1,3]benzodioxolo[5',6':3,4]cycloocta[1,2-f][1,3]benzodioxole	C22H24O6	2.70864e+07	3.02747e+07	2.91381e+07
Piperundecalidine	C23H29NO3	5.71294e+06	5.34082e+06	5.31114e+06
[8-[2-(3-methylbutanoyloxy)propan-2-yl]-2-oxo-8,9-dihydrofuro[2,3-h]chromen-9-yl] (Z)-2-methylbut-2-enoate	C24H28O7	5.19566e+06	5.17512e+06	5.00838e+06
Garcinone C	C23H26O7	4.69453e+06	5.54833e+06	5.77768e+06
(5-Benzoyloxy-1,2,6-trihydroxycyclohex-3-en-1-yl)methyl benzoate	C21H20O7	2.74447e+07	3.10391e+07	2.27342e+07
Eleutheroside E	C34H46O18	1.3749e+07	1.16935e+07	8.80942e+06
		8.69444e+07	1.02499e+08	1.18674e+08
		2.23252e+06	72883.7	2.31847e+06
		3.03328e+07	3.21647e+07	3.14594e+07
		3.03328e+07	3.21647e+07	3.14594e+07
		3.03328e+07	3.21647e+07	3.14594e+07
		5.94811e+08	5.60683e+08	4.90632e+08
		7.33466e+07	6.32364e+07	5.38584e+07
		3.67592e+07	3.69816e+07	3.61049e+07
		5.28626e+07	5.39371e+07	4.98407e+07
		6.88947e+07	7.1743e+07	7.09855e+07
		1.42101e+07	1.70899e+07	1.42939e+07
		3.10927e+08	2.1841e+08	2.18474e+08
		5.33786e+08	4.37604e+08	4.24729e+08
		1.59159e+07	1.47645e+07	1.40014e+07
		2.65404e+07	2.63264e+07	2.61971e+07
		1.57459e+07	1.53368e+07	8.98157e+06
		1.18807e+07	1.10552e+07	5.85866e+06
		248194	127843	150735
		8.30884e+06	8.74182e+06	7.81644e+06
		1.9587e+07	2.81751e+07	3.36988e+06
		6.4398e+06	7.26605e+06	7.30873e+06
		5.13469e+07	4.04186e+07	5.41264e+07
		2.35305e+07	1.9877e+07	2.33066e+07
		1.05992e+08	4.42653e+07	4.29472e+07
		2.94352e+07	3.81964e+07	2.79717e+07
		3.01173e+07	2.99418e+07	2.82709e+07
		4.30259e+07	4.00253e+07	4.05755e+07
		2.70405e+07	2.52809e+07	2.47852e+07
		9.06681e+07	8.58554e+07	9.08358e+07
		8.88763e+06	8.99508e+06	9.42643e+06
		7.51085e+07	8.25804e+07	7.5764e+07
		8.72283e+06	9.22974e+06	1.52685e+07
		8.8526e+07	7.50921e+07	7.57226e+07
		3.14066e+07	2.94434e+07	3.27158e+07
		1.16741e+07	1.20457e+07	8.98953e+06
		2.36592e+07	2.30351e+07	2.37414e+07
		15673.1	1.39517e+06	1.20805e+06
		1.64945e+07	1.72088e+07	1.64834e+07
		4.23863e+07	4.37205e+07	4.22577e+07
		1.76584e+08	1.56003e+08	1.72582e+08
		2.60672e+07	3.68591e+07	2.77019e+07
		1.60853e+07	1.51434e+07	1.52823e+07
		2.73957e+07	3.43841e+07	5.31414e+07
		674749	764990	870804
		4.93367e+07	3.36092e+07	1.70802e+07
		1.10947e+07	1.13547e+07	1.07516e+07
		1.02013e+07	1.0053e+07	9.78477e+06
		1.75871e+06	1.78943e+06	1.85305e+06
		8.73503e+06	7.6669e+06	2.55107e+07
		4.17636e+07	5.07138e+07	5.26263e+07
		3.03364e+06	2.88821e+06	2.62006e+06
		6.50103e+07	1.79015e+07	1.6897e+07
		2.07224e+06	2.22869e+06	2.63838e+06
		7.43033e+06	6.8086e+06	6.30244e+06
		1.16122e+07	1.24313e+07	1.24116e+07
		2.97016e+07	3.05022e+07	2.88001e+07
		9.17123e+06	8.62484e+06	8.8578e+06
		1.43998e+07	1.48648e+07	1.51748e+07
		2.0367e+08	2.11767e+08	1.9753e+08
		7.65043e+06	8.12585e+06	7.81337e+06
		1.24992e+07	1.25778e+07	9.39212e+06
		1.74184e+07	6.41491e+06	1.70732e+07
		1.75156e+07	2.63618e+07	1.94711e+07
		2.65418e+07	2.66677e+07	2.65077e+07
		2.07514e+07	2.17156e+07	2.1742e+07
		6.84164e+07	5.17845e+07	5.36915e+07
		7.48536e+06	8.16303e+06	7.23834e+06
		8.6591e+06	6.93231e+06	6.31879e+06
		1.1681e+07	1.33715e+07	1.37893e+07
		8.44304e+06	1.00642e+07	1.22657e+07
		2.47343e+07	2.1256e+07	2.58195e+07
		6.87331e+06	6.73122e+06	6.50678e+06
		49734.4	558318	474481
		2.57552e+06	2.52592e+06	2.58271e+06
		2.43857e+07	2.50913e+07	2.33042e+07
		1.8114e+07	1.76794e+07	1.72328e+07
		3.77702e+06	3.68166e+06	3.72341e+06
		7.4174e+06	7.64402e+06	7.30507e+06
		1.73647e+07	1.38776e+07	1.66672e+07
		4.86793e+07	5.14157e+07	3.1195e+07
		1.67813e+07	1.48556e+07	1.58794e+07
		2.49779e+07	2.48118e+07	2.31446e+07
		1.39451e+06	1.76064e+06	1.52957e+06
		22299.6	0	0
		0	49192.7	0
		1.25159e+06	1.71606e+06	1.44868e+06
		34936.5	0	0
		818167	893194	984666
		0	34204	0
		1.48084e+06	1.38127e+06	1.5557e+06
		0	352947	0
		0	34619.8	0
		20536.5	0	0
		21960.3	0	0
		574062	634156	602361
		20269.3	0	0
		0	0	11164.2
		19977.2	0	0
		195656	174019	20107.1
		0	36264.6	0
		355473	384779	284184
		0	26703.2	0
		211051	0	0
		31079	15550.8	32568.9
		278880	329162	24022.5
		0	375444	0
		46098.3	49963.8	20431.5
		37657.9	0	0
		0	23816.3	0
		0	972668	0
		0	27549.2	0
		41831.2	63003.5	47527
		354056	0	0
		109901	109109	98004.6
		0	25993.5	0
		168494	170270	163207
		143241	66993.8	147852
		12126.5	0	0
		122593	72252.7	118539
		0	0	190182
		67125.2	72995.7	67066.2
		618917	67644	620276
		237685	232456	600027
		250245	300908	242040
		0	0	11972.9
		229721	294410	222967
		0	102291	89480.7
		0	0	66683.2
		17958.3	15490.5	20058.6
		14825.3	0	0
		653181	0	0
		82487.1	91563.4	76630.3
		11676.6	0	0
		17008.5	0	0
		0	0	14039.8
		13914.7	0	0
		2.08914e+06	4.40695e+06	0
		4.04626e+06	1.78877e+07	3.98612e+06
		255291	0	0
		8.50374e+06	8.60549e+06	544946
		1.62341e+06	1.36213e+07	9.71636e+06
		1.10128e+06	1.03815e+06	151264
		40283.6	112679	105336
		552404	534337	575560
		613455	2.62383e+07	1.65658e+06
		1.41987e+07	2.62383e+07	1.60285e+07
		5.45307e+06	9.14634e+06	5.89666e+06
		6.72503e+06	6.32293e+06	5.17014e+06
		3.22152e+06	0	0
		1.52177e+07	1.4712e+07	6.37184e+06
		145593	0	0
		219013	232757	155234
		0	711751	0
		2.54194e+06	2.45787e+06	2.1471e+06
		0	1.92257e+06	0
		941000	0	0
		1.75115e+07	1.53835e+07	8.86008e+06
		1.97964e+06	832357	1.9661e+06
		1.09005e+06	2.56277e+06	2.02373e+06
		0	0	451429
		0	0	309374
		290053	0	0
		187011	356855	412399
		868544	903340	879309
		334597	0	0
		249393	343109	328784
		2.0462e+07	1.89873e+07	1.95854e+07
		235024	449301	339713
		304391	244881	243437
		106540	98866.7	105561
		458437	484637	445035
		3.29672e+06	4.316e+06	0
		2.33471e+06	2.15894e+06	2.59573e+06
		24278.5	221241	19455.3
		0	75804.6	193130
		320501	0	484083
		3.43726e+07	6.62534e+07	3.55046e+07
		131973	0	0
		118217	0	0
		1.66488e+06	2.5532e+06	2.6765e+06
		1.30817e+06	1.3681e+06	1.39016e+06
		852331	1.74499e+06	1.95144e+06
		1.81361e+06	6.52381e+06	6.01013e+06
		1.24533e+07	2.55215e+07	1.08542e+07
		0	2.06814e+06	0
		4.30108e+07	3.86477e+07	4.42438e+07
		3.32979e+06	3.22653e+06	3.59047e+06
		3.04041e+07	1.88828e+07	3.30673e+07
		2.22587e+06	3.51419e+06	2.18299e+06
		1.88583e+06	2.80313e+06	1.7625e+06
		370966	416603	0
		0	1.93056e+06	0
		1.18242e+07	1.08296e+07	9.04025e+06
		896627	918750	265940
		4.53979e+06	6.55516e+06	5.02076e+06
		3.92979e+06	4.54132e+06	3.19125e+06
		1.11617e+07	1.39171e+07	1.20321e+07
		141211	0	0
		314964	266031	21735.1
		267677	177482	270925
		247810	374749	770310
		841280	467614	451968
		0	0	639879
		53451.8	58560.1	56234.1
		0	384842	507232
		768363	847243	307678
		2.27243e+07	2.34287e+07	2.30228e+07
		1.14464e+06	1.22871e+06	1.19804e+06
		0	0	117751
		0	0	81615.5
		741220	207920	461259
		2.00599e+07	2.03241e+07	2.16482e+07
		1.95264e+06	1.71717e+06	2.41099e+06
		22399.7	28298.3	72058.5
		1.10821e+07	6.59336e+06	9.07151e+06
		1.1262e+07	1.79436e+07	4.96109e+06
		4.49425e+06	5.85427e+06	3.07385e+06
		756916	757790	196272
		122771	0	0
		440329	442222	481663
		172704	0	0
		7.95953e+06	2.28633e+06	2.04278e+06
		271747	535624	0
		1.42643e+06	920906	0
		8.70137e+06	9.74199e+06	8.55423e+06
		0	350038	558586
		1.1346e+07	344533	1.1482e+07
		1.00031e+06	789882	719444
		98188.1	0	93214.8
		0	403230	278161
		111679	75148.8	152450
		650810	680466	630372
		478967	0	604888
		1.34612e+06	1.35512e+06	1.29225e+06
		0	0	219286
		0	0	597066
		270178	296298	382970
		24941.8	16255.7	30259.8
		141772	0	0
		316140	308034	335169
		0	369813	409138
		110666	61591.1	83253.4
		0	518656	1.90541e+06
		44777.3	336324	322837
		3.75533e+07	2.31892e+07	2.85278e+07
		735369	0	0
		1.07922e+08	7.1075e+07	1.08109e+08
		8.91591e+06	1.57345e+07	1.36771e+07
		131109	46350.8	123202
		48317	0	0
		910310	2.16906e+06	1.20566e+06
		0	1.99647e+06	0
		383593	42076.9	370043
		0	8.94607e+06	0
		254023	299522	20494.4
		8.15578e+06	7.82694e+06	9.06646e+06
		968447	2.7297e+06	496017
		2.84555e+06	1.33315e+06	2.95031e+06
		42148.7	0	0
		3.96004e+06	2.95962e+06	1.25376e+06
		583404	0	0
		5.24175e+06	913385	2.64517e+06
		985342	1.27569e+06	1.31224e+06
		0	664435	804377
		0	0	1.11793e+06
		1.74336e+06	1.45216e+06	951601
		1.24719e+06	1.11069e+06	1.22928e+06
		484333	502225	579582
		0	0	649913
		558874	1.08877e+06	995557
		1.06173e+06	1.15976e+06	1.05331e+06
		0	0	165165
		265340	263734	394263
		276173	270945	85032.9
		653437	747593	0
		1.99228e+06	2.5258e+06	588229
		598813	943266	474899
		2.53182e+07	2.8051e+07	28841.4
		492773	0	0
		157408	169776	159648
		1.67509e+06	1.8268e+06	1.93354e+06
		4.3246e+06	4.42993e+06	25647.1
		287181	307026	66438.8
		2.17738e+06	2.44408e+06	1.44727e+06
		6.50679e+06	4.67877e+06	5.13437e+06
		4.15357e+06	4.60724e+06	3.20499e+06
		421710	329112	0
		462375	0	1.32726e+06
		451512	524465	1.00185e+06
		1.42711e+06	939244	865444
		2.23359e+06	1.88961e+06	2.87326e+06
		701129	0	0
		1.74566e+06	2.03225e+06	1.70394e+06
		4.18441e+06	3.56618e+06	3.42989e+06
		205830	217468	20761.8
		464326	497071	609983
		637618	261258	359857
		393576	0	0
		0	745925	946809
		335099	0	328514
		9752.38	27803.5	26529.1
		0	0	837113
		807299	1.3509e+06	1.29347e+06
		741933	546132	671177
		81007.8	124522	151315
		27937.9	28315	28918
		222840	119970	54500.4
		487999	928783	1.11683e+06
		22054.2	13949.2	8143.95
		2.80353e+07	3.73931e+07	3.0836e+07
		7.29728e+06	9.72013e+06	7.54718e+06
		3.2752e+06	1.94362e+06	4.72348e+06
		285593	36177.6	268685
		4.53254e+06	4.43102e+06	9.55455e+06
		62485.1	69788.6	59667.5
		99814.8	16603.6	98570.7
		7.91695e+06	9.24467e+06	5.58947e+06
		45207.4	45163.1	15691.3
		77341.5	102812	41329.1
		2.07457e+06	1.90918e+06	1.72776e+06
		0	367039	703925
		0	442038	418155
		333279	70545	169792
		2.35997e+06	3.62467e+06	1.3427e+06
		923793	1.63981e+06	1.24306e+06
		1.5739e+06	1.27889e+06	0
		2.58617e+06	3.75624e+06	1.47634e+06
		744277	594383	662389
		1.1297e+06	797646	762157
		1.03359e+06	839038	956317
		676302	1.28729e+06	950654
		173161	45450.1	257306
		1995.55	5689.14	16429.9
		596493	1.37939e+06	436292
		550722	597694	594774
		12606.2	18235.5	23631.2
		235693	0	0
		15099.9	13572.5	13589.2
		0	6931.5	12013.6
		19376.3	19196.4	18234.3
		32808.2	77190	67874
		0	177839	0
		1.25436e+07	21528.9	1.10678e+07
		738425	723349	805270
		21154.2	58106.1	57990.5
		3.79723e+06	1.16709e+06	3.68035e+06
		405583	0	427376
		21347.5	1.40059e+06	1.62025e+06
		0	148385	0
		7.71031e+06	8.63449e+06	28655.3
		974233	792795	417639
		699327	954665	515925
		218697	763409	0
		558521	920143	1.22597e+06
		0	0	1.43194e+06
		0	0	472224
		2.05767e+06	2.60443e+06	1.7181e+06
		1.1546e+06	909944	313434
		540144	170809	434759
		18732.8	10415.6	13210.4
		2.10299e+07	1.88677e+07	1.82297e+07
		352123	733554	629191
		662064	694824	0
		788917	1.34558e+06	800226
		1.16174e+06	966453	0
		243168	342301	187124
		98591.1	102240	19477.7
		353823	422233	180813
		473897	0	469551
		0	0	503289
		665498	853851	601216
		179070	327665	275313
		396812	0	244912
		0	0	253953
		139884	422307	0
		134253	477552	270499
		22825.8	26844.5	31173.1
		239741	783129	0
		486378	2.24085e+06	2.04255e+06
		1.82269e+06	2.94444e+06	1.52718e+06
		1.82071e+06	1.47302e+06	623533
		327309	342275	25452.1
		4.36729e+06	7.84551e+06	2.10953e+06
		244253	27204.9	301644
		7462.76	15506.6	16804.1
		63328.3	74617.8	15000.2
		605424	598174	27619
		0	1.14555e+06	0
		3.19636e+06	2.807e+06	4.25136e+06
		62512.3	35376.9	37721.2
		23062.4	406062	360542
		0	2.01548e+06	0
		56298.8	48937.2	30683.9
		32577	146337	230575
		474767	518406	426108
		324704	178376	434531
		330444	385379	476526
		1.43939e+06	1.4713e+06	262415
		56761	1.85347e+06	1.69189e+06
		851683	1.13822e+06	928092
		19203.9	604458	595057
		701238	808174	344354
		164806	206598	169368
		1.0994e+06	0	2.02593e+06
		232642	444674	38931.3
		175340	191548	14970.1
		1.12826e+06	1.00491e+06	821435
		115501	117239	108958
		160037	172359	135548
		1.3164e+06	1.2979e+06	1.30315e+06
		0	0	1.23414e+06
		209433	437944	0
		1.79427e+07	0	0
		352769	1.48272e+06	774238
		1.08124e+06	1.07308e+06	1.15949e+06
		983390	2.58674e+06	648062
		30135.5	160742	162340
		45613.8	34549.5	25910.4
		3.56738e+06	3.6008e+06	2.55217e+06
		133067	1.21688e+06	573020
		809088	29689.1	910320
		1.03207e+06	926473	1.05505e+06
		0	4.13982e+06	0
		2.06372e+06	2.78048e+06	1.35811e+06
		626366	682732	557606
		1.24447e+06	745357	263504
		1.52711e+06	1.44348e+06	4.2144e+06
		904442	1.58499e+06	675872
		1.0141e+06	558873	2.3899e+06
		103522	135632	137056
		792941	2.09217e+06	1.91603e+06
		85339.2	121826	58198
		2.36218e+06	1.01585e+06	2.44657e+06
		855025	1.19966e+06	1.12031e+06
		1.26349e+06	1.27022e+06	19299
		1.35138e+06	334317	660786
		520221	230151	182104
		911571	145105	189735
		1.61539e+06	1.62324e+06	15607.9
		11984.5	13932.2	16219.8
		81295.7	22144.4	78730.8
		28451.3	34181.4	20038.3
		21283.7	29024.1	19233.1
		882895	1.18965e+06	702159
		861441	831984	45771.8
		29377.6	27558.3	27425.2
		1.30047e+07	1.4365e+06	1.45876e+07
		1.01851e+06	229870	967117
		1.25454e+06	1.12061e+06	1.2675e+06
		491901	545225	459120
		6.01214e+06	6.16817e+06	6.22236e+06
		1.75981e+06	4.53761e+06	3.76401e+06
		227480	212891	33688.6
		664386	2.04015e+06	684869
		476050	410955	434594
		746394	770572	819827
		4518.47	19638.7	19129.7
		904399	1.21522e+06	906370
		5.17656e+06	674431	1.24627e+06
		13152.2	23517.6	13470
		5.05806e+06	1.98851e+06	5.13223e+06
		0	0	567016
		11078.1	4839.29	4149.2
		332404	322604	253030
		12611.7	154416	159194
		0	0	667691
		958322	749400	932801
		21902.9	29733.7	8950.27
		474387	358219	216690
		1.37535e+07	8.98283e+06	8.06952e+06
		201633	164180	230682
		88076.8	93882.2	39049.7
		134244	151806	135733
		0	0	11330.2
		924541	0	538425
		24400.1	52684.5	26974.3
		1.599e+06	1.17849e+06	1.72097e+06
		1.16999e+06	266690	1.18063e+06
		87366.3	17090.1	87673.7
		514131	662527	475336
		4698.97	13663.6	2881.2
		1.42911e+06	1.28013e+06	1.6217e+06
		1.81585e+06	1.6894e+06	1.49748e+06
		1.78534e+06	1.74428e+06	2.13024e+06
		1.84102e+06	1.68376e+06	1.74595e+06
		2.97115e+07	2.90146e+07	21305.7
		4.6143e+06	4.11834e+06	0
		0	57526.5	0
		0	446479	0
		171398	26840.6	169017
		9.73823e+06	1.01797e+07	9.20891e+06
		191995	169497	43121.6
		3.24252e+06	3.26565e+06	2.91339e+06
		19774.5	2.01632e+06	37762.5
		0	817119	0
		4.63286e+06	54168.4	4.55553e+06
		7.05871e+06	3.37728e+06	4.33775e+06
		271607	702658	469351
		1.24903e+06	1.50661e+06	1.51509e+06
		1.8099e+06	17854.5	2.29007e+06
		2.75454e+07	2.87682e+07	2.75542e+07
		2.66501e+06	1.74054e+06	0
		866883	1.47069e+06	1.20717e+06
		611268	3.67224e+06	7.92558e+06
		122373	115681	139504
		447372	0	0
		3.11358e+06	3.16361e+06	878390
		53241	650445	270241
		1.19405e+07	7.19003e+06	3.47898e+06
		25818.8	31016	20871.2
		18210.9	10013.6	12486.6
		229617	171271	24501.3
		429924	311810	1.01862e+06
		22130.4	13809.2	11777.5
		16628.6	523268	541222
		121295	123769	41089.3
		101830	117093	65656.7
		9.89331e+06	1.03539e+07	43855.1
		1.10002e+07	1.17088e+07	9.34149e+06
		67504.3	61100.6	18249.6
		3.29083e+06	839108	759110
		36988.6	10981.8	37602.5
		1.26736e+06	903275	0
		6.48998e+06	5.57465e+06	4.76741e+06
		24138.8	42511.3	39063.9
		1.45034e+06	519944	1.40821e+06
		637188	416595	161417
		1.8409e+06	2.15677e+06	332463
		201217	483470	144044
		176501	116797	133176
		325118	316849	23966.9
		15812.3	16701.6	12536.8
		45675.9	1.10862e+07	1.02219e+07
		454513	287342	479736
		0	0	193342
		1.56071e+06	1.77183e+06	1.29273e+06
		28712.3	26610.4	14684.7
		275963	484790	326581
		110090	103144	130198
		3.29193e+06	1.11398e+07	1.08731e+07
		4424.41	16714.4	11387.9
		449462	175583	462064
		3.58294e+07	3.51616e+07	833114
		1.05039e+07	1.60706e+07	1.28186e+07
		866232	727345	26821.7
		1.23046e+06	1.36469e+06	1.39219e+06
		1.01086e+06	64433.2	953723
		30761.4	30902.7	35875.2
		995186	1.59721e+06	857289
		977913	1.76652e+06	1.30593e+06
		2.67968e+06	7.7984e+06	8.58955e+06
		3.13055e+06	1.07969e+06	205888
		32661.5	23970.1	31999.6
		551017	551457	506673
		321390	459772	438786
		20673.2	1.42143e+06	1.40917e+06
		227202	254487	25724
		769641	0	831162
		18741.8	28557.9	24631.5
		1.15842e+06	1.23017e+06	1.03836e+07
		80419.8	82264.4	33313.4
		25657	514649	469668
		2.52699e+06	2.55162e+06	1.71008e+06
		31211	0	15897.7
		16290.9	12662.4	21566.2
		1.77363e+06	1.48044e+06	1.70218e+06
		0	0	6.51252e+06
		2.49964e+06	3.22488e+06	2.31541e+06
		5.03918e+06	4.41923e+06	31817.1
		107541	206879	180640
		9509.01	15893.9	15852.6
		311226	251269	262705
		1.49881e+06	2.62024e+06	894175
		1.24989e+07	1.67873e+07	9.29093e+06
		558149	30439.9	547549
		35287.6	1.03937e+06	31797.3
		128898	190716	208456
		3.54733e+07	3.69353e+07	3.41788e+07
		174341	53142.3	97719.1
		241890	0	0
		979340	682177	972541
		4.23639e+06	3.7447e+06	4.81367e+06
		40271.2	1.12597e+08	1.09785e+08
		283522	3.79474e+06	145960
		6.51733e+06	6.28595e+06	6.64833e+06
		583247	445745	2.33723e+06
		1.27124e+07	8.2586e+06	1.4023e+07
		123787	188231	110322
		1.27849e+06	0	1.20576e+06
		261525	261769	244400
		48428.6	46821.5	73470.7
		172658	131510	152115
		9.84883e+06	6.87655e+06	7.27016e+06
		558245	274823	534504
		3.9356e+06	9.35829e+06	5.27233e+06
		28346.1	137641	131933
		2.02885e+06	5.46087e+06	1.56054e+06
		5.1483e+06	4.97975e+06	5.47345e+06
		561678	713315	784241
		0	0	1.30408e+06
		230851	182342	262296
		982147	372780	258703
		426090	357622	172364
		133937	579238	120854
		10910.4	11475	14594.2
		5507.83	5440.42	22021.3
		6.48269e+07	9.51536e+07	5.74003e+07
		5.69323e+06	4.93937e+06	1.71006e+06
		8.35979e+06	46650.4	25067.8
		155523	33836	179282
		141961	169998	122068
		36336.7	13954.7	32455.1
		4.99124e+06	4.71711e+06	4.92189e+06
		2.91214e+06	4.07355e+06	836434
		2.12658e+06	3.89197e+06	3.88357e+06
		3.90742e+06	4.04654e+06	322773
		422825	374131	557253
		4.21963e+06	5.01212e+06	1.12181e+06
		315912	270089	29227.2
		5.08358e+07	2.40877e+07	5.03288e+07
		5.82172e+06	1.89047e+07	6.95951e+06
		17165.6	47569.7	44186.2
		2.30066e+06	2.23888e+06	163284
		292469	208504	239663
		407759	296521	787941
		6.50886e+06	9.2307e+06	7.09043e+06
		326201	733504	2.72006e+06
		619141	482606	676610
		149810	75363.7	167178
		422401	427321	464256
		699762	38001.2	729213
		4.07759e+06	3.14378e+06	6.88911e+06
		148175	261045	159302
		1.96624e+06	1.78982e+06	2.21822e+06
		991447	50034.8	27812.1
		2.57315e+06	2.6983e+06	45414.3
		15467.8	21845.1	23572.8
		9.61901e+06	7.04848e+06	4.78634e+06
		36988.9	553733	570554
		0	4596.14	19642.1
		22664.5	671356	728148
		360423	22012.8	393431
		1.26415e+07	135954	1.27445e+07
		6.72912e+06	6.89602e+06	7.08443e+06
		74938.9	60772.6	95693.7
		5.76187e+06	4.45512e+06	5.2882e+06
		369415	303411	188645
		0	0	2.2268e+06
		138422	132194	146102
		142363	257870	84601
		121400	170169	115473
		168816	185276	166676
		1.81605e+06	951537	1.52916e+06
		1.70723e+06	1.54146e+08	1.569e+08
		412644	386753	31278.6
		4.19983e+06	2.67944e+06	1.26825e+06
		1.93769e+06	2.32857e+06	3.13881e+06
		32267	2.04138e+06	1.78278e+06
		43399.1	752081	630502
		109309	116191	151573
		151532	165585	152910
		1.25041e+06	1.16495e+06	1.30241e+06
		19079.4	25764.9	16952.9
		246643	390207	478527
		5.46503e+06	5.70339e+06	21340.2
		53270.5	53076	16155.8
		943420	794285	668566
		133010	243299	95313.4
		32378.5	28964.1	25430.4
		274938	239988	16613.4
		565600	601534	44002.8
		1.53515e+06	1.39771e+06	1.29559e+06
		24474	300418	297451
		19227.7	1.76756e+06	1.51284e+06
		649156	256629	537226
		796235	1.11762e+06	942331
		13976.6	30853.1	30456.7
		61516.8	137153	154543
		2.37323e+06	3.27976e+06	1.61591e+06
		0	0	3.16261e+06
		200001	258685	339026
		668281	833634	1.30347e+06
		450847	312900	262749
		2.62809e+06	3.0903e+06	2.70128e+06
		21550.7	3.21669e+06	3.31656e+06
		39240.6	28429.7	19479.7
		342233	358257	21506
		51432.4	129785	104486
		43719.3	28013.4	45874.4
		276086	300905	605109
		246902	710135	284144
		27485.4	33453.7	18426.9
		1.40541e+06	763042	787371
		206156	98836.7	199931
		400477	276122	151276
		824338	1.0115e+06	721783
		285799	297254	186266
		936255	11685.6	1.00906e+06
		456615	388161	487925
		65767.8	67643	20594.6
		8.44012e+06	7.35581e+06	8.91429e+06
		3.35968e+06	1.94758e+06	2.30436e+06
		122253	130034	62290.6
		201837	148418	203437
		362865	422433	300960
		1.0878e+06	617677	694216
		146461	16837.7	149229
		688179	707764	17927.1
		139657	144974	76196.8
		212914	200459	190550
		1.93225e+07	2.16732e+07	2.08283e+07
		188893	28362.4	221162
		36534.2	252208	342170
		331105	373179	543646
		157752	159321	20082.4
		36206.5	20567.3	50906.8
		147044	124387	30100.1
		39453	82455	72588.3
		524424	646100	491502
		122713	129050	100997
		2.9711e+06	3.25458e+06	1.63082e+06
		3.84988e+06	35233	3.79227e+06
		253781	515853	168678
		23482.1	30223.3	25773.9
		817218	562288	420342
		218907	770285	224877
		1.03307e+06	1.09682e+06	1.09366e+06
		18461.2	14541.8	17544.1
		32383.6	114718	32284.7
		1.06247e+06	6.55046e+06	3.18091e+06
		293699	165802	186069
		4.55777e+06	312578	848218
		44285.7	53647.1	51251.7
		646480	690648	711235
		11112	55197.4	45169
		826157	691059	12697.7
		3.16336e+06	2.77414e+06	5.44498e+06
		30794.6	37698.5	21278.8
		51869.8	24439.2	33267.7
		194189	20549.9	180752
		36447.6	102590	81020.3
[truncated: 68,172 more rows]
